# Supplementary material for: (E)-1-(4-Bromo­phen­yl)-3-(3,4,5-trimethoxy­phen­yl)prop-2-en-1-one
Source: Acta Crystallogr Sect E Struct Rep Online. 2008 Dec 13;65(Pt 1):o120. doi: 10.1107/S1600536808041780 (PMC2968041; doi:10.1107/S1600536808041780)
Supplement: Supplementary file 1 [file e-65-0o120-sup1.cif]

##############################################################################
###                                                                        ###
###        Electronic paper (Acta Crystallographica Section E)             ###
###                                                                        ###
##############################################################################
#                                                                            #
# This CIF contains the data in a paper accepted for publication in Acta     #
# Crystallographica Section E. It conforms to the requirements of Notes      #
# for Authors for Section E, and has been peer reviewed under the auspices   #
# of the IUCr Commission on Journals.                                        #
#                                                                            #
# Full details of the Crystallographic Information File format               #
# are given in the paper "The Crystallographic Information File (CIF):       #
# a New Standard Archive File for Crystallography" by S. R. Hall, F. H.      #
# Allen and I. D. Brown [Acta Cryst. (1991), A47, 655-685].                  #
#                                                                            #
# The current version of the core CIF dictionary is obtainable from          #
# ftp://ftp.iucr.org/pub/cif_core.dic. The current version number is 2.4.    #
#                                                                            #
# Software is freely available for graphical display of the structure(s) in  #
# this CIF.  For information consult the CIF home page http://www.iucr.org/  #
# cif/home.html                                                              #
#                                                                            #
# This file may be used for bona fide research purposes within the           #
# scientific community so long as proper attribution is given to the journal # 
# article from which it was obtained.                                        #
#                                                                            #
##############################################################################
                                             
data_global
_audit_creation_method     'form.cif (version 2.0)'
_journal_data_validation_number     ?
_journal_date_recd_electronic     2008-11-06
_journal_date_accepted     2008-12-09
_journal_name_full     'Acta Crystallographica, Section E'
_journal_year     2009
_journal_volume     65
_journal_issue      1
_journal_page_first     o120
_journal_page_last     o120
_journal_paper_category     QO
_journal_coeditor_code     PK2134
_publ_contact_author_name     'Assoc.Prof. Dr. Suchada Chantrapromma'
_publ_contact_author_address
;
      Department of Chemistry
      Faculty of Science
      Prince of Songkla University
      Hat-Yai, Songkhla 90112
      THAILAND
;
_publ_contact_author_email     'suchada.c@psu.ac.th'
_publ_contact_author_fax     '66 74 212918'
_publ_contact_author_phone     '66 74 288447'
_publ_section_title
;
(<i>E</i>)-1-(4-Bromophenyl)-3-(3,4,5-trimethoxyphenyl)prop-2-en-1-one
;
_publ_section_title_footnote
;
 This paper is dedicated to the late Her Royal Highness Princess Galyani
Vadhana Krom Luang Naradhiwas Rajanagarindra for her patronage of Science in
Thailand.
;
loop_
    _publ_author_name
    _publ_author_footnote
    _publ_author_address
    'Thitipone Suwunwong' ?
;     Crystal Materials Research Unit
      Department of Chemistry
      Faculty of Science
      Prince of Songkla University
      Hat-Yai, Songkhla 90112
      Thailand
;
    'Suchada Chantrapromma' ?
;     Crystal Materials Research Unit
      Department of Chemistry
      Faculty of Science
      Prince of Songkla University
      Hat-Yai, Songkhla 90112
      Thailand
;
    'Hoong-Kun Fun'
;
      Additional correspondence author, email: hkfun@usm.my.
;
;     X-ray Crystallography Unit
      School of Physics
      Universiti Sains Malaysia
      11800 USM, Penang
      Malaysia
;
data_I
_audit_creation_method     SHELXL-97
_chemical_name_systematic
;
(<i>E</i>)-1-(4-Bromophenyl)-3-(3,4,5-trimethoxyphenyl)prop-2-en-1-one
;
_chemical_name_common
;
;
_chemical_formula_moiety     'C18 H17 Br O4'
_chemical_formula_sum     'C18 H17 Br O4'
_chemical_formula_iupac     'C18 H17 Br O4'
_chemical_formula_weight     377.22
_chemical_melting_point     ?
_chemical_melting_point_gt     403
_chemical_melting_point_lt     404
_symmetry_cell_setting     Tetragonal
_symmetry_space_group_name_H-M     'P 42/n'
_symmetry_space_group_name_Hall     '-P 4bc'
loop_
    _symmetry_equiv_pos_as_xyz
    'x, y, z'
    '-x+1/2, -y+1/2, z'
    '-y, x+1/2, z+1/2'
    'y+1/2, -x, z+1/2'
    '-x, -y, -z'
    'x-1/2, y-1/2, -z'
    'y, -x-1/2, -z-1/2'
    '-y-1/2, x, -z-1/2'
_cell_length_a     26.6517(3)
_cell_length_b     26.6517(3)
_cell_length_c     4.42380(10)
_cell_angle_alpha     90.00
_cell_angle_beta     90.00
_cell_angle_gamma     90.00
_cell_volume     3142.28(9)
_cell_formula_units_Z     8
_cell_measurement_reflns_used     9693
_cell_measurement_theta_min     1.08
_cell_measurement_theta_max     40.00
_cell_measurement_temperature     100.00(10)
_exptl_crystal_description     Block
_exptl_crystal_colour     Colorless
_exptl_crystal_size_max     0.55
_exptl_crystal_size_mid     0.12
_exptl_crystal_size_min     0.12
_exptl_crystal_density_diffrn     1.595
_exptl_crystal_density_meas     ?
_exptl_crystal_density_method     'not measured'
_exptl_crystal_F_000     1536
_exptl_absorpt_coefficient_mu     2.634
_exptl_absorpt_correction_type     multi-scan
_exptl_absorpt_process_details     '(SADABS; Bruker, 2005)'
_exptl_absorpt_correction_T_min     0.320
_exptl_absorpt_correction_T_max     0.726
_exptl_special_details
;
The low-temperature data was collected with the Oxford Cryosystem Cobra
low-temperature attachment.
;
_diffrn_ambient_temperature     100.00(10)
_diffrn_radiation_type     MoK\a
_diffrn_radiation_wavelength     0.71073
_diffrn_radiation_source     'fine-focus sealed tube'
_diffrn_radiation_monochromator     graphite
_diffrn_measurement_device_type
;
Bruker SMART APEXII CCD area-detector
;
_diffrn_measurement_method     \w
_diffrn_detector_area_resol_mean     8.33
_diffrn_reflns_number     142737
_diffrn_reflns_av_R_equivalents     0.0623
_diffrn_reflns_av_sigmaI/netI     0.0337
_diffrn_reflns_theta_min     1.08
_diffrn_reflns_theta_max     40.00
_diffrn_reflns_theta_full     40.00
_diffrn_measured_fraction_theta_max     1.000
_diffrn_measured_fraction_theta_full     1.000
_diffrn_reflns_limit_h_min     -41
_diffrn_reflns_limit_h_max     48
_diffrn_reflns_limit_k_min     -48
_diffrn_reflns_limit_k_max     44
_diffrn_reflns_limit_l_min     -7
_diffrn_reflns_limit_l_max     7
_diffrn_standards_number     0
_diffrn_standards_interval_count     .
_diffrn_standards_interval_time     .
_diffrn_standards_decay_%     ?
_refine_special_details
;
Refinement of <i>F</i>^2^ against ALL reflections. The weighted <i>R</i>-factor
<i>wR</i> and goodness of fit <i>S</i> are based on <i>F</i>^2^, conventional
<i>R</i>-factors <i>R</i> are based on <i>F</i>, with <i>F</i> set to zero for
negative <i>F</i>^2^. The threshold expression of <i>F</i>^2^ >
\s(<i>F</i>^2^) is used only for calculating <i>R</i>-factors(gt) <i>etc</i>.
and is not relevant to the choice of reflections for refinement.
<i>R</i>-factors based on <i>F</i>^2^ are statistically about twice as large
as those based on <i>F</i>, and <i>R</i>- factors based on ALL data will be
even larger. Data
up to 2theta = 80 degrees is used in the final refinement
;
_reflns_number_total     9693
_reflns_number_gt     6638
_reflns_threshold_expression     I>2\s(I)
_refine_ls_structure_factor_coef     Fsqd
_refine_ls_matrix_type     full
_refine_ls_R_factor_all     0.0662
_refine_ls_R_factor_gt     0.0331
_refine_ls_wR_factor_gt     0.0827
_refine_ls_wR_factor_ref     0.0966
_refine_ls_goodness_of_fit_ref     1.073
_refine_ls_restrained_S_all     1.073
_refine_ls_number_reflns     9693
_refine_ls_number_parameters     211
_refine_ls_number_restraints     0
_refine_ls_hydrogen_treatment     constr
_refine_ls_weighting_scheme     calc
_refine_ls_weighting_details
          'calc w=1/[\s^2^(Fo^2^)+(0.0455P)^2^+0.774P] where P=(Fo^2^+2Fc^2^)/3'
_atom_sites_solution_hydrogens     geom
_atom_sites_solution_primary     direct
_atom_sites_solution_secondary     difmap
_refine_ls_shift/su_max     0.003
_refine_ls_shift/su_mean     0.000
_refine_diff_density_max     0.712
_refine_diff_density_min     -0.560
_refine_ls_extinction_method     none
_refine_ls_extinction_coef     ?
loop_
    _atom_type_symbol
    _atom_type_description
    _atom_type_scat_dispersion_real
    _atom_type_scat_dispersion_imag
    _atom_type_scat_source
    'C' 'C' 0.0033 0.0016
                         'International Tables Vol C Tables 4.2.6.8 and 6.1.1.4'
    'H' 'H' 0.0000 0.0000
                         'International Tables Vol C Tables 4.2.6.8 and 6.1.1.4'
    'O' 'O' 0.0106 0.0060
                         'International Tables Vol C Tables 4.2.6.8 and 6.1.1.4'
    'Br' 'Br' -0.2901 2.4595
                         'International Tables Vol C Tables 4.2.6.8 and 6.1.1.4'
_computing_data_collection     'APEX2 (Bruker, 2005)'
_computing_cell_refinement     'APEX2 (Bruker, 2005)'
_computing_data_reduction     'SAINT (Bruker, 2005)'
_computing_structure_solution     'SHELXTL (Sheldrick, 2008)'
_computing_structure_refinement     'SHELXTL (Sheldrick, 2008)'
_computing_molecular_graphics     'SHELXTL (Sheldrick, 2008)'
_computing_publication_material
;
SHELXTL (Sheldrick, 2008) and PLATON (Spek, 2003)
;
loop_
    _atom_site_type_symbol
    _atom_site_label
    _atom_site_fract_x
    _atom_site_fract_y
    _atom_site_fract_z
    _atom_site_U_iso_or_equiv
    _atom_site_adp_type
    _atom_site_calc_flag
    _atom_site_refinement_flags
    _atom_site_occupancy
    _atom_site_disorder_assembly
    _atom_site_disorder_group
    Br Br1 0.332148(4) 0.255150(5) -0.02867(3) 0.01727(4) Uani d . 1 . .
    O O1 0.44846(4) 0.45051(4) 0.6855(3) 0.02383(19) Uani d . 1 . .
    O O2 0.71139(3) 0.49941(3) 1.1449(2) 0.01727(16) Uani d . 1 . .
    O O3 0.76246(3) 0.42445(3) 0.88670(19) 0.01535(15) Uani d . 1 . .
    O O4 0.71518(3) 0.34984(3) 0.5922(2) 0.01822(16) Uani d . 1 . .
    C C1 0.44558(5) 0.32060(5) 0.4779(3) 0.0174(2) Uani d . 1 . .
    H H1A 0.4729 0.3097 0.5908 0.021 Uiso calc R 1 . .
    C C2 0.41434(4) 0.28571(4) 0.3389(3) 0.0167(2) Uani d . 1 . .
    H H2A 0.4201 0.2515 0.3625 0.020 Uiso calc R 1 . .
    C C3 0.37450(4) 0.30249(4) 0.1647(3) 0.01471(19) Uani d . 1 . .
    C C4 0.36484(4) 0.35344(4) 0.1273(3) 0.01654(19) Uani d . 1 . .
    H H4A 0.3383 0.3642 0.0071 0.020 Uiso calc R 1 . .
    C C5 0.39549(4) 0.38788(4) 0.2725(3) 0.01630(19) Uani d . 1 . .
    H H5A 0.3890 0.4220 0.2523 0.020 Uiso calc R 1 . .
    C C6 0.43604(4) 0.37201(5) 0.4488(3) 0.01541(19) Uani d . 1 . .
    C C7 0.46729(4) 0.41065(5) 0.6074(3) 0.0169(2) Uani d . 1 . .
    C C8 0.52093(4) 0.39895(5) 0.6544(3) 0.0179(2) Uani d . 1 . .
    H H8A 0.5337 0.3689 0.5811 0.022 Uiso calc R 1 . .
    C C9 0.55163(4) 0.43071(5) 0.8004(3) 0.0167(2) Uani d . 1 . .
    H H9A 0.5369 0.4586 0.8901 0.020 Uiso calc R 1 . .
    C C10 0.60602(4) 0.42570(4) 0.8320(3) 0.01485(19) Uani d . 1 . .
    C C11 0.63128(4) 0.46298(4) 0.9952(3) 0.01516(19) Uani d . 1 . .
    H H11A 0.6132 0.4878 1.0950 0.018 Uiso calc R 1 . .
    C C12 0.68354(4) 0.46278(4) 1.0079(2) 0.01394(18) Uani d . 1 . .
    C C13 0.71100(4) 0.42475(4) 0.8662(3) 0.01360(18) Uani d . 1 . .
    C C14 0.68527(4) 0.38623(4) 0.7139(3) 0.01435(18) Uani d . 1 . .
    C C15 0.63325(4) 0.38689(4) 0.6936(3) 0.01565(19) Uani d . 1 . .
    H H15A 0.6165 0.3617 0.5887 0.019 Uiso calc R 1 . .
    C C16 0.68428(5) 0.53482(5) 1.3242(3) 0.0180(2) Uani d . 1 . .
    H H16A 0.7073 0.5587 1.4098 0.027 Uiso calc R 1 . .
    H H16B 0.6670 0.5175 1.4837 0.027 Uiso calc R 1 . .
    H H16C 0.6604 0.5521 1.1996 0.027 Uiso calc R 1 . .
    C C17 0.78718(5) 0.43783(5) 0.6083(3) 0.0191(2) Uani d . 1 . .
    H H17A 0.8228 0.4337 0.6311 0.029 Uiso calc R 1 . .
    H H17B 0.7799 0.4722 0.5601 0.029 Uiso calc R 1 . .
    H H17C 0.7754 0.4165 0.4485 0.029 Uiso calc R 1 . .
    C C18 0.69070(5) 0.31032(5) 0.4311(3) 0.0198(2) Uani d . 1 . .
    H H18A 0.7153 0.2866 0.3617 0.030 Uiso calc R 1 . .
    H H18B 0.6731 0.3241 0.2608 0.030 Uiso calc R 1 . .
    H H18C 0.6673 0.2938 0.5625 0.030 Uiso calc R 1 . .
loop_
    _atom_site_aniso_label
    _atom_site_aniso_U_11
    _atom_site_aniso_U_22
    _atom_site_aniso_U_33
    _atom_site_aniso_U_12
    _atom_site_aniso_U_13
    _atom_site_aniso_U_23
    Br1 0.01487(6) 0.01441(6) 0.02252(6) -0.00131(4) -0.00146(4) -0.00109(4)
    O1 0.0156(4) 0.0196(4) 0.0364(5) 0.0027(3) -0.0021(4) -0.0084(4)
    O2 0.0142(4) 0.0161(4) 0.0215(4) -0.0018(3) -0.0011(3) -0.0040(3)
    O3 0.0099(3) 0.0223(4) 0.0138(3) 0.0010(3) -0.0009(3) 0.0006(3)
    O4 0.0127(4) 0.0169(4) 0.0250(4) 0.0019(3) -0.0016(3) -0.0061(3)
    C1 0.0148(5) 0.0171(5) 0.0204(5) 0.0026(4) -0.0025(4) -0.0007(4)
    C2 0.0168(5) 0.0140(5) 0.0193(5) 0.0026(4) -0.0012(4) 0.0000(4)
    C3 0.0123(4) 0.0145(5) 0.0174(5) -0.0013(3) 0.0011(4) -0.0005(4)
    C4 0.0132(5) 0.0153(5) 0.0211(5) 0.0012(4) -0.0019(4) 0.0017(4)
    C5 0.0131(5) 0.0137(5) 0.0221(5) 0.0012(4) -0.0009(4) 0.0008(4)
    C6 0.0115(4) 0.0165(5) 0.0182(5) 0.0005(4) 0.0003(4) -0.0012(4)
    C7 0.0120(5) 0.0179(5) 0.0209(5) 0.0003(4) -0.0006(4) -0.0018(4)
    C8 0.0121(5) 0.0186(5) 0.0231(5) 0.0014(4) -0.0007(4) -0.0040(4)
    C9 0.0122(5) 0.0158(5) 0.0220(5) 0.0004(4) 0.0002(4) -0.0014(4)
    C10 0.0115(4) 0.0145(5) 0.0185(5) -0.0001(3) -0.0003(3) 0.0001(4)
    C11 0.0124(4) 0.0141(5) 0.0190(5) -0.0002(3) 0.0000(4) 0.0001(4)
    C12 0.0130(4) 0.0133(4) 0.0156(4) -0.0011(3) -0.0005(3) 0.0007(3)
    C13 0.0110(4) 0.0156(5) 0.0143(4) 0.0000(3) -0.0008(3) 0.0007(3)
    C14 0.0130(4) 0.0137(4) 0.0163(4) 0.0014(3) -0.0008(3) -0.0003(4)
    C15 0.0131(5) 0.0147(5) 0.0191(5) 0.0000(4) -0.0013(4) -0.0015(4)
    C16 0.0196(5) 0.0159(5) 0.0186(5) 0.0003(4) -0.0014(4) -0.0019(4)
    C17 0.0148(5) 0.0258(6) 0.0168(5) -0.0009(4) 0.0009(4) 0.0024(4)
    C18 0.0170(5) 0.0165(5) 0.0259(6) 0.0002(4) -0.0004(4) -0.0051(4)
_geom_special_details
;
All e.s.d.'s (except the e.s.d. in the dihedral angle between two l.s. planes)
are estimated using the full covariance matrix. The cell e.s.d.'s are taken
into account individually in the estimation of e.s.d.'s in distances, angles
and torsion angles; correlations between e.s.d.'s in cell parameters are only
used when they are defined by crystal symmetry. An approximate (isotropic)
treatment of cell e.s.d.'s is used for estimating e.s.d.'s involving l.s.
planes.
;
loop_
    _geom_bond_atom_site_label_1
    _geom_bond_atom_site_label_2
    _geom_bond_site_symmetry_2
    _geom_bond_distance
    _geom_bond_publ_flag
    Br1 C3 . 1.8967(11) ?
    O1 C7 . 1.2247(15) ?
    O2 C12 . 1.3678(14) ?
    O2 C16 . 1.4292(15) ?
    O3 C13 . 1.3746(13) ?
    O3 C17 . 1.4413(15) ?
    O4 C14 . 1.3658(14) ?
    O4 C18 . 1.4294(15) ?
    C1 C2 . 1.3916(17) ?
    C1 C6 . 1.3997(17) ?
    C1 H1A . 0.9300 ?
    C2 C3 . 1.3862(16) ?
    C2 H2A . 0.9300 ?
    C3 C4 . 1.3917(16) ?
    C4 C5 . 1.3866(17) ?
    C4 H4A . 0.9300 ?
    C5 C6 . 1.3981(16) ?
    C5 H5A . 0.9300 ?
    C6 C7 . 1.4990(17) ?
    C7 C8 . 1.4777(16) ?
    C8 C9 . 1.3428(17) ?
    C8 H8A . 0.9300 ?
    C9 C10 . 1.4624(16) ?
    C9 H9A . 0.9300 ?
    C10 C11 . 1.4007(16) ?
    C10 C15 . 1.4039(16) ?
    C11 C12 . 1.3941(16) ?
    C11 H11A . 0.9300 ?
    C12 C13 . 1.3984(16) ?
    C13 C14 . 1.4065(16) ?
    C14 C15 . 1.3894(16) ?
    C15 H15A . 0.9300 ?
    C16 H16A . 0.9600 ?
    C16 H16B . 0.9600 ?
    C16 H16C . 0.9600 ?
    C17 H17A . 0.9600 ?
    C17 H17B . 0.9600 ?
    C17 H17C . 0.9600 ?
    C18 H18A . 0.9600 ?
    C18 H18B . 0.9600 ?
    C18 H18C . 0.9600 ?
loop_
    _geom_angle_atom_site_label_1
    _geom_angle_atom_site_label_2
    _geom_angle_atom_site_label_3
    _geom_angle_site_symmetry_1
    _geom_angle_site_symmetry_3
    _geom_angle
    _geom_angle_publ_flag
    C12 O2 C16 . . 116.30(9) ?
    C13 O3 C17 . . 113.47(9) ?
    C14 O4 C18 . . 116.97(9) ?
    C2 C1 C6 . . 120.31(11) ?
    C2 C1 H1A . . 119.8 ?
    C6 C1 H1A . . 119.8 ?
    C3 C2 C1 . . 119.24(11) ?
    C3 C2 H2A . . 120.4 ?
    C1 C2 H2A . . 120.4 ?
    C2 C3 C4 . . 121.50(11) ?
    C2 C3 Br1 . . 119.46(9) ?
    C4 C3 Br1 . . 119.04(9) ?
    C5 C4 C3 . . 118.81(11) ?
    C5 C4 H4A . . 120.6 ?
    C3 C4 H4A . . 120.6 ?
    C4 C5 C6 . . 120.89(11) ?
    C4 C5 H5A . . 119.6 ?
    C6 C5 H5A . . 119.6 ?
    C5 C6 C1 . . 119.21(11) ?
    C5 C6 C7 . . 118.87(11) ?
    C1 C6 C7 . . 121.89(11) ?
    O1 C7 C8 . . 122.66(11) ?
    O1 C7 C6 . . 120.02(11) ?
    C8 C7 C6 . . 117.29(10) ?
    C9 C8 C7 . . 121.62(11) ?
    C9 C8 H8A . . 119.2 ?
    C7 C8 H8A . . 119.2 ?
    C8 C9 C10 . . 126.33(11) ?
    C8 C9 H9A . . 116.8 ?
    C10 C9 H9A . . 116.8 ?
    C11 C10 C15 . . 119.93(10) ?
    C11 C10 C9 . . 117.44(10) ?
    C15 C10 C9 . . 122.55(10) ?
    C12 C11 C10 . . 119.88(11) ?
    C12 C11 H11A . . 120.1 ?
    C10 C11 H11A . . 120.1 ?
    O2 C12 C11 . . 123.86(11) ?
    O2 C12 C13 . . 115.59(10) ?
    C11 C12 C13 . . 120.51(10) ?
    O3 C13 C12 . . 119.79(10) ?
    O3 C13 C14 . . 120.92(10) ?
    C12 C13 C14 . . 119.25(10) ?
    O4 C14 C15 . . 124.47(10) ?
    O4 C14 C13 . . 115.00(10) ?
    C15 C14 C13 . . 120.54(10) ?
    C14 C15 C10 . . 119.81(11) ?
    C14 C15 H15A . . 120.1 ?
    C10 C15 H15A . . 120.1 ?
    O2 C16 H16A . . 109.5 ?
    O2 C16 H16B . . 109.5 ?
    H16A C16 H16B . . 109.5 ?
    O2 C16 H16C . . 109.5 ?
    H16A C16 H16C . . 109.5 ?
    H16B C16 H16C . . 109.5 ?
    O3 C17 H17A . . 109.5 ?
    O3 C17 H17B . . 109.5 ?
    H17A C17 H17B . . 109.5 ?
    O3 C17 H17C . . 109.5 ?
    H17A C17 H17C . . 109.5 ?
    H17B C17 H17C . . 109.5 ?
    O4 C18 H18A . . 109.5 ?
    O4 C18 H18B . . 109.5 ?
    H18A C18 H18B . . 109.5 ?
    O4 C18 H18C . . 109.5 ?
    H18A C18 H18C . . 109.5 ?
    H18B C18 H18C . . 109.5 ?
loop_
    _geom_torsion_atom_site_label_1
    _geom_torsion_atom_site_label_2
    _geom_torsion_atom_site_label_3
    _geom_torsion_atom_site_label_4
    _geom_torsion_site_symmetry_1
    _geom_torsion_site_symmetry_2
    _geom_torsion_site_symmetry_3
    _geom_torsion_site_symmetry_4
    _geom_torsion
    _geom_torsion_publ_flag
    C6 C1 C2 C3 . . . . 1.71(18) ?
    C1 C2 C3 C4 . . . . -0.42(18) ?
    C1 C2 C3 Br1 . . . . 179.40(9) ?
    C2 C3 C4 C5 . . . . -1.05(18) ?
    Br1 C3 C4 C5 . . . . 179.12(9) ?
    C3 C4 C5 C6 . . . . 1.25(18) ?
    C4 C5 C6 C1 . . . . 0.01(18) ?
    C4 C5 C6 C7 . . . . -178.49(11) ?
    C2 C1 C6 C5 . . . . -1.51(18) ?
    C2 C1 C6 C7 . . . . 176.94(11) ?
    C5 C6 C7 O1 . . . . 28.97(18) ?
    C1 C6 C7 O1 . . . . -149.50(13) ?
    C5 C6 C7 C8 . . . . -149.21(12) ?
    C1 C6 C7 C8 . . . . 32.33(17) ?
    O1 C7 C8 C9 . . . . 3.4(2) ?
    C6 C7 C8 C9 . . . . -178.44(12) ?
    C7 C8 C9 C10 . . . . -173.04(12) ?
    C8 C9 C10 C11 . . . . -179.68(12) ?
    C8 C9 C10 C15 . . . . 3.6(2) ?
    C15 C10 C11 C12 . . . . 3.03(17) ?
    C9 C10 C11 C12 . . . . -173.80(11) ?
    C16 O2 C12 C11 . . . . 10.38(16) ?
    C16 O2 C12 C13 . . . . -171.99(10) ?
    C10 C11 C12 O2 . . . . 175.59(11) ?
    C10 C11 C12 C13 . . . . -1.93(17) ?
    C17 O3 C13 C12 . . . . -107.90(12) ?
    C17 O3 C13 C14 . . . . 74.48(14) ?
    O2 C12 C13 O3 . . . . 3.79(15) ?
    C11 C12 C13 O3 . . . . -178.50(10) ?
    O2 C12 C13 C14 . . . . -178.55(10) ?
    C11 C12 C13 C14 . . . . -0.84(17) ?
    C18 O4 C14 C15 . . . . 0.71(17) ?
    C18 O4 C14 C13 . . . . -179.04(11) ?
    O3 C13 C14 O4 . . . . -0.08(16) ?
    C12 C13 C14 O4 . . . . -177.72(10) ?
    O3 C13 C14 C15 . . . . -179.84(10) ?
    C12 C13 C14 C15 . . . . 2.53(17) ?
    O4 C14 C15 C10 . . . . 178.83(11) ?
    C13 C14 C15 C10 . . . . -1.43(18) ?
    C11 C10 C15 C14 . . . . -1.35(18) ?
    C9 C10 C15 C14 . . . . 175.30(11) ?
loop_
    _geom_hbond_atom_site_label_D
    _geom_hbond_atom_site_label_H
    _geom_hbond_atom_site_label_A
    _geom_hbond_site_symmetry_A
    _geom_hbond_distance_DH
    _geom_hbond_distance_HA
    _geom_hbond_distance_DA
    _geom_hbond_angle_DHA
    _geom_hbond_publ_flag
    C11 H11A O1 5_667 0.93 2.52 3.4391(16) 170 y
    C17 H17C O3 1_554 0.96 2.52 3.2789(16) 136 y
    C16 H16B Cg1 1_556 0.96 2.97 3.8080(14) 147 y
