# Supplementary material for: (E)-1-(4-Bromo­phen­yl)-3-(3,4,5-trimethoxy­phen­yl)prop-2-en-1-one
Source: Acta Crystallogr Sect E Struct Rep Online. 2008 Dec 13;65(Pt 1):o120. doi: 10.1107/S1600536808041780 (PMC2968041; doi:10.1107/S1600536808041780)
Supplement: Supplementary file 2 [file e-65-0o120-Isup2.hkl]

# 
# h,k,l, Fc-squared, Fo-squared, sigma(Fo-squared) and status flag 
# 
data_I
_shelx_title ' tc25b_0m in P4(2)/n (100K)' 
_shelx_refln_list_code          4 
_shelx_F_calc_maximum      335.57 
_exptl_crystal_F_000      1536.00 
_reflns_d_resolution_high  0.5529 
 
loop_ 
 _symmetry_equiv_pos_as_xyz 
 'x, y, z' 
 '-x+1/2, -y+1/2, z' 
 '-y, x+1/2, z+1/2' 
 'y+1/2, -x, z+1/2' 
 '-x, -y, -z' 
 'x-1/2, y-1/2, -z' 
 'y, -x-1/2, -z-1/2' 
 '-y-1/2, x, -z-1/2' 
 
_cell_length_a    26.6517 
_cell_length_b    26.6517 
_cell_length_c     4.4238 
_cell_angle_alpha  90.000 
_cell_angle_beta   90.000 
_cell_angle_gamma  90.000 
 
_shelx_F_squared_multiplier     1.000 
 
loop_ 
 _refln_index_h 
 _refln_index_k 
 _refln_index_l 
 _refln_F_squared_calc 
 _refln_F_squared_meas 
 _refln_F_squared_sigma 
 _refln_observed_status 
   1   1   0    15318.13        0.61      0.23 o 
  -1   3   0     6077.50     6376.42     65.58 o 
   1   3   0    13077.93    13070.34    314.70 o 
   3   3   0     6844.40     7261.77     68.36 o 
  -2   4   0    20215.11    21036.01    208.72 o 
   0   4   0      376.95      364.48      6.18 o 
   2   4   0    27278.86    29423.89    240.18 o 
   4   4   0    13818.43    13991.45    133.90 o 
  -3   5   0     1253.13     1235.46     16.59 o 
  -1   5   0     7478.83     7783.13     63.65 o 
   1   5   0      472.10      414.39      7.51 o 
   3   5   0    32115.42    34296.92    287.38 o 
   5   5   0    40092.79    40366.98    379.24 o 
  -4   6   0     1222.10     1285.30     18.15 o 
  -2   6   0     1608.92     1641.18     20.11 o 
   0   6   0     4564.74     5044.21     46.66 o 
   2   6   0    19617.86    20182.47    182.21 o 
   4   6   0    71938.38    73335.48    647.07 o 
   6   6   0    21935.47    22769.27    217.14 o 
  -5   7   0   112607.09   112889.67    992.18 o 
  -3   7   0     5882.29     5905.18     57.62 o 
  -1   7   0     2369.96     2343.90     23.85 o 
   1   7   0       15.06       21.08      4.49 o 
   3   7   0      116.30      138.90      7.01 o 
   5   7   0    28943.59    29313.39    278.34 o 
   7   7   0    17494.71    17417.03    169.22 o 
  -6   8   0    24275.96    24980.29    226.29 o 
  -4   8   0    13520.67    13178.23    122.58 o 
  -2   8   0     2581.57     2602.81     29.39 o 
   0   8   0     6434.90     6537.67     60.66 o 
   2   8   0      518.78      386.26     10.13 o 
   4   8   0    59931.46    61149.98    725.68 o 
   6   8   0    23926.01    24559.79    225.26 o 
   8   8   0     4032.03     4161.50     48.82 o 
  -7   9   0     6045.75     6443.63     63.01 o 
  -5   9   0     5067.35     5012.30     58.10 o 
  -3   9   0     5448.07     5520.25     53.35 o 
  -1   9   0    35955.58    36591.73    298.75 o 
   1   9   0     8338.54     8657.60     75.97 o 
   3   9   0      276.93      255.63      8.36 o 
   5   9   0    17637.64    17631.84    162.80 o 
   7   9   0    36849.57    37774.41    339.52 o 
   9   9   0     2383.52     2592.01     33.74 o 
  -8  10   0     3964.43     3798.46     44.43 o 
  -6  10   0     1389.25     1434.62     22.58 o 
  -4  10   0       67.59       87.30      8.19 o 
  -2  10   0    29618.29    32310.77    289.76 o 
   0  10   0    14160.81    14508.88    128.47 o 
   2  10   0     3783.12     3717.21     37.31 o 
   4  10   0      766.18      745.10     13.82 o 
   6  10   0      945.07      948.15     17.71 o 
   8  10   0     4114.24     4512.63     46.27 o 
  10  10   0    21747.97    23016.51    203.47 o 
  -9  11   0     9547.58    10050.86     95.67 o 
  -7  11   0     1122.51     1113.77     34.15 o 
  -5  11   0     3770.95     4396.01     46.46 o 
  -3  11   0     7299.33     7534.95     75.32 o 
  -1  11   0    29671.46    29883.82    247.12 o 
   1  11   0    26533.60    27836.95    230.29 o 
   3  11   0       23.68       62.38      7.79 o 
   5  11   0     3081.52     3283.19     35.24 o 
   7  11   0     9403.08    10043.00     90.30 o 
   9  11   0    19741.98    20445.52    174.28 o 
  11  11   0    22754.45    24027.94    204.20 o 
 -10  12   0     6819.98     6976.56     71.41 o 
  -8  12   0     1179.28     1172.47     21.50 o 
  -6  12   0     1756.09     1742.60     26.64 o 
  -4  12   0    44745.37    48900.05    415.56 o 
  -2  12   0    46577.44    47238.09    403.04 o 
   0  12   0     3378.96     2764.75     34.12 o 
   2  12   0    48534.60    51864.46    407.00 o 
   4  12   0     4361.79     4571.42     47.91 o 
   6  12   0     3637.84     3789.07     40.61 o 
   8  12   0    16978.78    17737.08    146.94 o 
  10  12   0    13120.22    12707.79    105.72 o 
  12  12   0    14667.32    14003.87    116.40 o 
 -11  13   0     7846.93     7992.43     71.81 o 
  -9  13   0     2785.25     2797.72     38.06 o 
  -7  13   0     3431.16     3987.07     43.45 o 
  -5  13   0     1127.41     1167.71     20.94 o 
  -3  13   0    10766.71    10871.67    106.23 o 
  -1  13   0    50607.32    51278.54    403.01 o 
   1  13   0     8475.55     7835.05     69.50 o 
   3  13   0    12013.56    13027.62    109.84 o 
   5  13   0     2017.47     2294.44     28.79 o 
   7  13   0     1334.69     1496.28     19.98 o 
   9  13   0    10228.42    10057.69     83.23 o 
  11  13   0    24575.96    24449.12    193.79 o 
  13  13   0    15649.54    15616.00    124.29 o 
 -12  14   0     4276.77     4232.74     44.70 o 
 -10  14   0       49.85       55.15      9.70 o 
  -8  14   0    18832.97    20005.36    165.90 o 
  -6  14   0     5231.60     5868.67     58.77 o 
  -4  14   0     2715.06     3314.32     46.07 o 
  -2  14   0     1972.64     1631.70     24.68 o 
   0  14   0    12747.12    12722.40    112.44 o 
   2  14   0     1426.80     1394.82     21.47 o 
   4  14   0    10211.91    12094.07     95.89 o 
   6  14   0      193.94      222.47     10.48 o 
   8  14   0     3222.07     3481.82     33.84 o 
  10  14   0    16375.32    16299.15    120.91 o 
  12  14   0    27113.94    27361.53    208.81 o 
  14  14   0    27987.10    28107.36    221.71 o 
 -13  15   0      499.00      486.31     15.60 o 
 -11  15   0      769.56      768.38     18.63 o 
  -9  15   0     4407.18     4748.57     47.51 o 
  -7  15   0    16630.39    16988.39    127.96 o 
  -5  15   0     1859.02     2251.04     28.90 o 
  -3  15   0     1480.88     1472.23     26.52 o 
  -1  15   0    24028.07    24527.37    197.75 o 
   1  15   0     3202.84     3157.55     32.61 o 
   3  15   0     2030.50     2214.01     24.51 o 
   5  15   0     2796.75     2950.29     29.99 o 
   7  15   0      276.76      388.14     11.66 o 
   9  15   0     8080.78     8548.00     69.00 o 
  11  15   0    17693.80    17566.78    134.49 o 
  13  15   0     5100.10     5063.64     48.40 o 
  15  15   0      750.97      855.78     17.79 o 
 -14  16   0      912.41     1004.36     20.47 o 
 -12  16   0     1498.91     1405.92     24.13 o 
 -10  16   0     2618.68     2448.40     29.61 o 
  -8  16   0    18375.01    18387.99    143.20 o 
  -6  16   0     5313.09     4775.91     47.43 o 
  -4  16   0     1194.44     1322.48     28.19 o 
  -2  16   0      122.99       95.43      9.99 o 
   0  16   0     6507.66     6607.29     60.01 o 
   2  16   0      380.04      507.46     12.46 o 
   4  16   0     7667.64     8353.08     66.51 o 
   6  16   0    13305.41    13490.83    105.27 o 
   8  16   0     5696.00     5856.31     49.74 o 
  10  16   0     6340.04     5886.37     52.03 o 
  12  16   0      808.46      823.20     17.85 o 
  14  16   0     3492.19     3507.68     38.78 o 
  16  16   0      299.12      357.92     15.67 o 
 -15  17   0     8753.98     8705.55     76.02 o 
 -13  17   0      227.81      267.44     14.79 o 
 -11  17   0      569.76      607.98     16.70 o 
  -9  17   0     7367.17     7197.72     59.25 o 
  -7  17   0    23255.48    23011.20    171.26 o 
  -5  17   0    27067.23    28139.79    212.31 o 
  -3  17   0     1167.76     1181.44     20.69 o 
  -1  17   0       27.66       23.79      8.53 o 
   1  17   0     1994.39     1961.68     23.15 o 
   3  17   0     6143.88     6036.17     48.59 o 
   5  17   0    23527.41    24093.18    168.93 o 
   7  17   0    17446.36    17939.06    128.86 o 
   9  17   0       50.95       63.29      9.58 o 
  11  17   0    11207.13    10818.05     88.49 o 
  13  17   0     6806.39     6570.88     64.78 o 
  15  17   0    11424.83    10933.88     91.83 o 
  17  17   0      554.73      614.68     22.30 o 
 -16  18   0      286.09      351.84     17.26 o 
 -14  18   0     1175.01     1185.20     23.72 o 
 -12  18   0     1887.15     1789.67     26.86 o 
 -10  18   0     3490.39     3372.00     36.28 o 
  -8  18   0    10133.40    10064.52     78.05 o 
  -6  18   0    16135.41    16117.26    123.85 o 
  -4  18   0     4881.67     4546.64     43.66 o 
  -2  18   0       63.75       39.06      9.51 o 
   0  18   0      299.91      309.85     11.83 o 
   2  18   0     1217.27     1256.32     21.53 o 
   4  18   0    21765.88    21730.10    153.75 o 
   6  18   0    24371.27    24173.01    170.27 o 
   8  18   0     2247.06     2427.84     28.30 o 
  10  18   0     2923.16     3007.52     33.97 o 
  12  18   0        3.27        3.60      8.75 o 
  14  18   0      344.44      352.65     16.12 o 
  16  18   0    25187.56    25126.06    204.89 o 
  18  18   0     5157.42     4983.90     60.95 o 
 -17  19   0     1067.67     1166.24     34.01 o 
 -15  19   0     3288.14     3348.58     42.68 o 
 -13  19   0     2414.83     2379.90     34.52 o 
 -11  19   0     2946.76     2966.20     36.35 o 
  -9  19   0    14817.17    14882.45    110.35 o 
  -7  19   0    17161.62    16994.00    131.06 o 
  -5  19   0    10947.09    10610.35     89.40 o 
  -3  19   0     2900.86     2850.55     33.50 o 
  -1  19   0     1242.23     1257.32     21.09 o 
   1  19   0      888.03     1006.04     16.49 o 
   3  19   0    12580.79    12448.37     88.21 o 
   5  19   0    15140.76    14648.76    105.27 o 
   7  19   0    10609.64    10482.45     83.90 o 
   9  19   0     1430.76     1389.48     23.03 o 
  11  19   0     1913.63     1869.81     26.91 o 
  13  19   0     6340.47     6196.66     65.82 o 
  15  19   0     2604.03     2663.06     37.50 o 
  17  19   0    28326.34    27986.45    239.99 o 
  19  19   0     4851.13     4911.05     68.10 o 
 -18  20   0      511.74      544.22     23.42 o 
 -16  20   0     4572.12     4285.88     66.89 o 
 -14  20   0     1517.22     1491.24     30.24 o 
 -12  20   0       42.84       41.79     13.08 o 
 -10  20   0       18.58       11.95     11.30 o 
  -8  20   0    20547.21    19856.07    151.86 o 
  -6  20   0     8737.77     8818.85     80.23 o 
  -4  20   0      691.96      603.21     16.24 o 
  -2  20   0      119.81       80.44     10.78 o 
   0  20   0      177.12      216.64     11.47 o 
   2  20   0     3274.01     3262.91     30.95 o 
   4  20   0    10922.90    10974.74     79.81 o 
   6  20   0    17198.14    16877.75    120.18 o 
   8  20   0      467.14      460.32     15.22 o 
  10  20   0      744.92      721.43     18.58 o 
  12  20   0       86.81       89.59     14.37 o 
  14  20   0      807.67      856.47     27.10 o 
  16  20   0    19618.01    19370.48    169.60 o 
  18  20   0    16216.97    16427.28    154.66 o 
  20  20   0     5836.34     5686.44     69.55 o 
 -19  21   0      266.73      279.44     21.90 o 
 -17  21   0      534.38      516.59     23.31 o 
 -15  21   0     8121.72     7732.10     83.29 o 
 -13  21   0    15469.16    15043.82    141.52 o 
 -11  21   0      155.13      198.05     15.49 o 
  -9  21   0     1057.42     1059.82     21.46 o 
  -7  21   0     1718.79     1725.29     28.26 o 
  -5  21   0      769.57      625.58     19.89 o 
  -3  21   0      893.00      862.10     24.69 o 
  -1  21   0     4339.62     4245.82     43.10 o 
   1  21   0        6.89        5.99      9.43 o 
   3  21   0     7112.26     7304.97     59.16 o 
   5  21   0    22592.96    22584.69    156.98 o 
   7  21   0      130.25      141.61     12.87 o 
   9  21   0      446.45      388.45     15.93 o 
  11  21   0       40.32       39.33     12.74 o 
  13  21   0      749.23      677.73     21.84 o 
  15  21   0      114.16      118.78     16.28 o 
  17  21   0     6234.16     6271.36     73.09 o 
  19  21   0     5768.98     5786.27     70.45 o 
  21  21   0      362.22      340.78     26.40 o 
 -20  22   0       87.10       84.98     22.81 o 
 -18  22   0       15.98       26.42     21.83 o 
 -16  22   0     3733.47     3692.68     52.34 o 
 -14  22   0     2525.04     2592.21     50.16 o 
 -12  22   0    12490.77    12372.35    120.28 o 
 -10  22   0       78.05       60.43     14.97 o 
  -8  22   0      689.47      631.84     29.62 o 
  -6  22   0      145.76       66.84     15.02 o 
  -4  22   0      963.25      998.92     20.79 o 
  -2  22   0    11444.96    10989.04     96.79 o 
   0  22   0     3533.23     3775.33     40.66 o 
   2  22   0      915.62      993.88     18.68 o 
   4  22   0     6992.24     6918.05     60.87 o 
   6  22   0      119.41      127.37     13.19 o 
   8  22   0      980.27     1085.22     23.42 o 
  10  22   0      432.78      484.31     17.76 o 
  12  22   0     7644.63     7220.12     90.83 o 
  14  22   0        2.60       -2.92     10.16 o 
  16  22   0      901.80      998.84     27.41 o 
  18  22   0     2506.62     2523.13     44.11 o 
  20  22   0       37.24       64.82     22.14 o 
  22  22   0      351.09      378.96     28.23 o 
 -21  23   0      506.66      476.57     29.36 o 
 -19  23   0        0.68      -15.82     21.40 o 
 -17  23   0     1601.15     1688.31     44.99 o 
 -15  23   0     4155.48     4379.83     60.37 o 
 -13  23   0    19157.46    18746.31    180.78 o 
 -11  23   0     3018.93     2960.17     46.67 o 
  -9  23   0      209.38      309.18     19.04 o 
  -7  23   0      205.29      133.49     12.91 o 
  -5  23   0     2432.78     2450.00     36.49 o 
  -3  23   0    12917.32    13295.24    123.99 o 
  -1  23   0    12116.02    11704.28     99.38 o 
   1  23   0     1268.31     1222.63     23.13 o 
   3  23   0       39.53       15.48     11.28 o 
   5  23   0     1039.24     1076.03     21.48 o 
   7  23   0     2788.79     2608.78     34.41 o 
   9  23   0      632.85      680.80     20.07 o 
  11  23   0     3010.77     3092.89     41.99 o 
  13  23   0     3687.39     3483.90     49.85 o 
  15  23   0      724.51      712.76     39.43 o 
  17  23   0      144.62      100.40     19.87 o 
  19  23   0       82.94       96.26     22.68 o 
  21  23   0      931.56     1032.62     39.07 o 
  23  23   0     4716.15     4822.02     73.91 o 
 -22  24   0     1115.03     1161.85     41.06 o 
 -20  24   0      183.17      155.36     26.91 o 
 -18  24   0      668.24      595.21     29.63 o 
 -16  24   0     6372.98     6316.34     78.63 o 
 -14  24   0     6991.51     6839.83     82.15 o 
 -12  24   0     9814.77     9565.18    109.22 o 
 -10  24   0     2853.19     2643.62     46.56 o 
  -8  24   0      597.36      552.07     22.21 o 
  -6  24   0       28.96       70.07     14.74 o 
  -4  24   0    17736.97    16676.42    140.62 o 
  -2  24   0     6594.63     6942.30     66.35 o 
   0  24   0    10920.96    11326.69     97.69 o 
   2  24   0     8253.26     7469.59     65.74 o 
   4  24   0       62.90       57.74     13.41 o 
   6  24   0      309.01      331.49     16.45 o 
   8  24   0     3106.45     3002.44     40.95 o 
  10  24   0    10000.59     9996.74     90.67 o 
  12  24   0    12952.63    12801.35    124.79 o 
  14  24   0       51.25       46.85     13.61 o 
  16  24   0      414.59      404.58     22.54 o 
  18  24   0      422.65      422.38     27.62 o 
  20  24   0     1671.59     1689.91     43.28 o 
  22  24   0     2152.38     2119.09     49.12 o 
  24  24   0     4142.91     4358.87     84.90 o 
 -23  25   0       43.43       53.12     29.51 o 
 -21  25   0      643.25      662.61     35.20 o 
 -19  25   0       17.65       14.64     24.52 o 
 -17  25   0      645.02      630.97     31.77 o 
 -15  25   0     5886.61     5819.39     77.94 o 
 -13  25   0     1762.15     1844.32     55.80 o 
 -11  25   0     1853.05     1939.64     41.60 o 
  -9  25   0        1.41        8.23     18.13 o 
  -7  25   0     1960.52     1878.68     38.13 o 
  -5  25   0     2642.12     2678.93     44.48 o 
  -3  25   0    23970.90    23158.19    196.87 o 
  -1  25   0    38476.06    37959.16    297.49 o 
   1  25   0     3624.62     4098.41     45.34 o 
   3  25   0       71.49       96.28     14.84 o 
   5  25   0     1339.59     1257.14     26.04 o 
   7  25   0       86.13      123.07     15.87 o 
   9  25   0     3953.55     3995.17     51.14 o 
  11  25   0     8695.73     8639.51     85.02 o 
  13  25   0     4897.43     4918.63     65.79 o 
  15  25   0     1184.11     1097.51     32.65 o 
  17  25   0       51.20      -12.47     22.38 o 
  19  25   0     1021.31     1016.50     36.51 o 
  21  25   0     5822.13     5946.89     88.66 o 
  23  25   0     4130.05     4139.24     73.92 o 
  25  25   0     3190.78     3160.04     75.60 o 
 -24  26   0      173.17      187.13     36.64 o 
 -22  26   0       46.28       43.53     30.95 o 
 -20  26   0      843.35      830.32     41.26 o 
 -18  26   0      641.16      628.51     33.70 o 
 -16  26   0      718.66      822.59     40.42 o 
 -14  26   0     1302.78     1357.99     55.02 o 
 -12  26   0     4242.57     4143.85     67.44 o 
 -10  26   0     2335.38     2117.60     45.67 o 
  -8  26   0     1751.60     1629.29     46.16 o 
  -6  26   0       75.90      112.19     19.18 o 
  -4  26   0      961.86      935.53     29.12 o 
  -2  26   0     1004.69     1330.85     28.53 o 
   0  26   0     4838.74     4576.83     53.20 o 
   2  26   0     1272.73     1259.44     32.75 o 
   4  26   0       39.67       80.11     16.92 o 
   6  26   0       69.55       28.09     15.95 o 
   8  26   0     4845.46     4962.38     57.55 o 
  10  26   0    11550.42    11352.45    105.84 o 
  12  26   0    12124.24    11504.29    111.59 o 
  14  26   0      626.36      651.64     29.43 o 
  16  26   0      529.18      512.70     30.59 o 
  18  26   0      328.09      374.63     29.11 o 
  20  26   0     3456.38     3542.14     76.15 o 
  22  26   0     8224.97     8338.58    112.46 o 
  24  26   0     3909.92     3952.26     90.21 o 
  26  26   0      202.72      251.47     44.57 o 
 -25  27   0     1655.36     1726.57     65.41 o 
 -23  27   0       82.48       75.48     39.21 o 
 -21  27   0     5909.62     5884.22    136.55 o 
 -19  27   0      552.44      536.11     35.89 o 
 -17  27   0        9.85       19.97     27.29 o 
 -15  27   0     2245.99     2083.23     58.89 o 
 -13  27   0     4681.78     4462.80     91.96 o 
 -11  27   0        3.48        4.34     24.07 o 
  -9  27   0     5839.97     5685.03     92.92 o 
  -7  27   0     1560.64     1595.15     50.15 o 
  -5  27   0     2876.07     2854.16     47.77 o 
  -3  27   0       95.92      120.38     19.03 o 
  -1  27   0     1382.21     1534.74     36.08 o 
   1  27   0     1897.53     2076.27     38.78 o 
   3  27   0     1333.63     1277.68     38.49 o 
   5  27   0     1012.98     1109.50     28.38 o 
   7  27   0     1401.47     1312.84     31.18 o 
   9  27   0     3936.92     3842.18     54.49 o 
  11  27   0     4656.69     4714.57     59.55 o 
  13  27   0      700.84      755.52     28.22 o 
  15  27   0      509.75      471.74     28.62 o 
  17  27   0       28.69       30.03     25.25 o 
  19  27   0       28.53       24.37     26.96 o 
  21  27   0     2583.19     2733.16     74.73 o 
  23  27   0     1243.81     1211.43     51.21 o 
  25  27   0       45.32       68.99     41.00 o 
  27  27   0        1.14       65.00     43.01 o 
 -26  28   0       67.11       47.39     43.29 o 
 -24  28   0      433.71      476.23     48.46 o 
 -22  28   0     5885.37     5971.85    124.56 o 
 -20  28   0     4976.10     4950.44     86.50 o 
 -18  28   0     3792.98     3622.07     84.94 o 
 -16  28   0      271.41      331.85     42.10 o 
 -14  28   0      120.37       67.27     29.57 o 
 -12  28   0       32.94        5.94     25.53 o 
 -10  28   0     2767.00     2720.68     63.42 o 
  -8  28   0     1608.75     1693.59     48.67 o 
  -6  28   0      797.63      845.19     33.63 o 
  -4  28   0       16.00        1.35     21.45 o 
  -2  28   0      816.04      932.34     31.90 o 
   0  28   0     4264.43     4153.35     66.26 o 
   2  28   0      723.43      697.32     33.70 o 
   4  28   0     9105.76     8961.18    100.51 o 
   6  28   0     3283.66     3055.05     48.72 o 
   8  28   0      339.40      314.60     24.43 o 
  10  28   0     1255.87     1339.34     36.90 o 
  12  28   0     2614.37     2680.15     52.00 o 
  14  28   0      159.59      210.93     27.48 o 
  16  28   0     1247.23     1308.71     45.73 o 
  18  28   0       44.11       22.28     29.52 o 
  20  28   0      901.16      931.71     43.77 o 
  22  28   0     3227.66     3094.56     85.78 o 
  24  28   0     2293.25     2288.37     73.61 o 
  26  28   0      365.03      458.53     52.39 o 
  28  28   0       11.59       -1.94     44.28 o 
 -27  29   0        2.44       -1.12     42.92 o 
 -25  29   0      363.20      405.20     52.56 o 
 -23  29   0     1440.78     1580.73     68.96 o 
 -21  29   0     4083.76     4075.92    101.23 o 
 -19  29   0     3654.11     3692.94     79.65 o 
 -17  29   0     3019.04     2987.41     77.99 o 
 -15  29   0      101.45       66.49     29.45 o 
 -13  29   0       32.49       48.87     27.45 o 
 -11  29   0     2186.22     2245.20     60.23 o 
  -9  29   0     9051.10     8691.78    127.42 o 
  -7  29   0     3134.88     3280.26     64.41 o 
  -5  29   0      170.29      165.99     25.46 o 
  -3  29   0        2.26       -8.65     21.03 o 
  -1  29   0      218.38      136.46     20.47 o 
   1  29   0     5106.55     5195.55     82.91 o 
   3  29   0     7815.66     7955.70    110.37 o 
   5  29   0     5823.50     5790.35     78.99 o 
   7  29   0     2659.49     2508.31     47.18 o 
   9  29   0      418.20      391.92     29.99 o 
  11  29   0      461.33      423.45     30.43 o 
  13  29   0      933.73      988.69     42.81 o 
  15  29   0     1895.66     2002.38     54.17 o 
  17  29   0     5380.22     5469.38     90.46 o 
  19  29   0       41.02       66.49     32.15 o 
  21  29   0      637.97      741.95     46.77 o 
  23  29   0      910.38      878.18     53.46 o 
  25  29   0     1102.61     1147.71     77.72 o 
  27  29   0      693.34      750.36     69.56 o 
  29  29   0      528.05      545.53     55.35 o 
 -28  30   0        1.58      -18.07     50.04 o 
 -26  30   0      297.03      274.23     52.09 o 
 -24  30   0      249.04      273.90     50.76 o 
 -22  30   0     2650.69     2670.15     86.27 o 
 -20  30   0     1154.17     1105.39     60.73 o 
 -18  30   0     3177.66     2980.33     85.68 o 
 -16  30   0      763.01      660.30     41.85 o 
 -14  30   0       58.84       36.19     30.89 o 
 -12  30   0      224.86      233.03     34.48 o 
 -10  30   0     4037.58     4003.35     91.43 o 
  -8  30   0    10318.81    10627.03    138.79 o 
  -6  30   0     3952.15     3937.85     82.72 o 
  -4  30   0       45.97       85.25     26.57 o 
  -2  30   0      494.75      508.56     47.82 o 
   0  30   0        7.26       32.26     26.14 o 
   2  30   0     3741.57     3796.89     70.46 o 
   4  30   0     7064.90     7037.17    103.00 o 
   6  30   0     4684.96     4840.91     72.41 o 
   8  30   0     1297.38     1406.80     38.12 o 
  10  30   0     1093.22     1223.56     53.46 o 
  12  30   0      183.60      237.34     31.26 o 
  14  30   0     2819.65     2662.32     73.41 o 
  16  30   0     4480.45     4490.79     87.42 o 
  18  30   0     4101.11     4124.89     79.91 o 
  20  30   0       54.84       42.01     36.33 o 
  22  30   0        6.73      -37.75     39.22 o 
  24  30   0        1.52      -19.65     41.96 o 
  26  30   0     1410.37     1546.48     87.47 o 
  28  30   0      433.82      517.47     55.22 o 
  30  30   0      938.34      987.04     95.88 o 
 -29  31   0      253.96      138.87     55.63 o 
 -27  31   0      503.57      629.85     61.54 o 
 -25  31   0      226.69      209.96     52.52 o 
 -23  31   0      400.53      477.28     74.21 o 
 -21  31   0     2745.16     2676.08     86.80 o 
 -19  31   0     2355.88     2456.20     80.45 o 
 -17  31   0      712.88      696.45     52.30 o 
 -15  31   0       67.17       27.29     36.13 o 
 -13  31   0      129.59       65.40     37.19 o 
 -11  31   0      698.39      702.32     51.47 o 
  -9  31   0     4412.49     4317.41     78.16 o 
  -7  31   0     6900.03     6900.10    102.78 o 
  -5  31   0      925.24      952.64     40.46 o 
  -3  31   0       59.65       48.40     27.57 o 
  -1  31   0       72.29       80.48     27.72 o 
   1  31   0     1430.51     1523.89     47.75 o 
   3  31   0    10116.47    10071.94    151.38 o 
   5  31   0     1218.29     1340.33     52.26 o 
   7  31   0     3743.89     3575.92     70.92 o 
   9  31   0      276.41      343.19     28.89 o 
  11  31   0       44.92       28.06     28.06 o 
  13  31   0      231.86      233.01     32.89 o 
  15  31   0     3975.77     4033.28     83.43 o 
  17  31   0     2530.96     2283.87     65.61 o 
  19  31   0     1265.02     1306.19     65.22 o 
  21  31   0      653.84      753.74     52.79 o 
  23  31   0      224.96      233.16     47.02 o 
  25  31   0       11.49      -11.06     44.42 o 
  27  31   0     1875.65     1976.74     75.97 o 
  29  31   0     1602.73     1584.16     72.50 o 
  31  31   0      701.10      756.95     68.55 o 
 -30  32   0        2.09      -78.25     54.05 o 
 -28  32   0      251.43      132.51     56.62 o 
 -26  32   0      457.30      375.04     56.88 o 
 -24  32   0      230.58      277.25     55.58 o 
 -22  32   0       45.43        4.39     46.47 o 
 -20  32   0     1094.39     1202.72     76.98 o 
 -18  32   0      247.59      243.00     47.02 o 
 -16  32   0       10.49        4.30     42.00 o 
 -14  32   0     1071.73     1263.40    115.75 o 
 -12  32   0      244.38      293.45     40.47 o 
 -10  32   0     1807.78     1973.78     60.76 o 
  -8  32   0     5981.32     5964.47     95.70 o 
  -6  32   0     6351.59     6551.21    108.22 o 
  -4  32   0      110.52      135.21     30.80 o 
  -2  32   0     1746.30     1809.00     55.31 o 
   0  32   0       43.72       30.86     28.57 o 
   2  32   0     3411.13     3399.28     69.86 o 
   4  32   0     2153.03     2254.37     62.66 o 
   6  32   0     3209.57     3377.15     75.14 o 
   8  32   0      499.37      550.10     36.94 o 
  10  32   0      108.79       70.06     33.55 o 
  12  32   0      499.57      536.93     38.17 o 
  14  32   0     2833.16     2648.41     68.99 o 
  16  32   0     4447.14     4176.52    102.29 o 
  18  32   0      490.20      524.65     53.54 o 
  20  32   0      334.76      335.07     51.21 o 
  22  32   0      294.19      358.13     53.76 o 
  24  32   0        1.93       -6.15     45.21 o 
  26  32   0     1204.60     1294.49     66.57 o 
  28  32   0     2837.49     2999.53    100.46 o 
  30  32   0     1083.14     1231.78     69.56 o 
  32  32   0      131.73       90.22     70.18 o 
 -31  33   0        7.04       34.54     66.51 o 
 -29  33   0      157.40      127.48     58.06 o 
 -27  33   0     1182.37     1246.92     74.15 o 
 -25  33   0      309.71      328.17     56.98 o 
 -23  33   0      900.67     1010.43     66.67 o 
 -21  33   0      403.81      358.21     53.46 o 
 -19  33   0       48.32       17.16     45.17 o 
 -17  33   0     1449.15     1471.23     67.39 o 
 -15  33   0      334.63      387.65     49.36 o 
 -13  33   0     2192.01     2249.83     75.63 o 
 -11  33   0      551.77      578.55     55.61 o 
  -9  33   0     4122.38     4369.16     88.49 o 
  -7  33   0       70.41       49.09     32.91 o 
  -5  33   0       68.21       57.38     33.29 o 
  -3  33   0      972.32     1040.71     47.53 o 
  -1  33   0      139.67      119.21     34.11 o 
   1  33   0      439.41      446.42     39.47 o 
   3  33   0     2515.05     2578.55     68.51 o 
   5  33   0     2044.16     2083.64     61.21 o 
   7  33   0      298.86      302.84     34.62 o 
   9  33   0       43.20       13.15     36.89 o 
  11  33   0      706.31      813.83     60.23 o 
  13  33   0      514.58      442.55     40.08 o 
  15  33   0     4950.45     4798.21    110.24 o 
  17  33   0     1409.39     1514.11     68.93 o 
  19  33   0     1410.78     1471.23     70.45 o 
  21  33   0        0.18      -46.58     46.67 o 
  23  33   0       28.67      -27.91     64.59 o 
  25  33   0      192.60      190.49     54.80 o 
  27  33   0      991.94     1017.04     64.88 o 
  29  33   0     2747.90     2898.90    145.49 o 
  31  33   0     1466.64     1613.82     98.37 o 
  33  33   0       64.45      -42.77     69.20 o 
 -32  34   0       28.70       60.04     72.16 o 
 -30  34   0      720.59      910.81     85.69 o 
 -28  34   0      188.76      187.59     59.12 o 
 -26  34   0      327.37      292.88     59.00 o 
 -24  34   0      160.34      196.31     56.12 o 
 -22  34   0      346.55      314.03     55.33 o 
 -20  34   0      183.10      133.39     50.52 o 
 -18  34   0        6.21      -61.67     44.53 o 
 -16  34   0     2225.56     2256.31    116.75 o 
 -14  34   0     6884.94     6582.81    189.25 o 
 -12  34   0     1117.49     1089.00     69.99 o 
 -10  34   0        3.74      -37.94     40.82 o 
  -8  34   0      516.23      557.16     48.97 o 
  -6  34   0       37.38       10.14     36.24 o 
  -4  34   0     1569.79     1604.35     67.59 o 
  -2  34   0     1420.73     1475.28     58.09 o 
   0  34   0     1028.66     1014.46     51.31 o 
   2  34   0      178.11      129.95     54.23 o 
   4  34   0     2460.17     2520.94     72.53 o 
   6  34   0      314.25      393.73     44.22 o 
   8  34   0     1629.66     1732.50     69.83 o 
  10  34   0     1780.45     1767.53     70.58 o 
  12  34   0      111.64      151.67     46.04 o 
  14  34   0       35.08       61.61     43.63 o 
  16  34   0     1459.70     1527.87     67.53 o 
  18  34   0      384.59      339.23     52.64 o 
  20  34   0      238.93      233.12     52.34 o 
  22  34   0     1089.57     1312.18     82.75 o 
  24  34   0      218.74      207.19     57.03 o 
  26  34   0     1033.42     1030.23     72.71 o 
  28  34   0      577.46      613.02     66.36 o 
  30  34   0     1058.10     1347.06    154.15 o 
  32  34   0      930.68      956.51     89.12 o 
  34  34   0       23.12      -44.44     80.76 o 
 -33  35   0        7.07       22.51     94.52 o 
 -31  35   0      433.05      390.15     85.05 o 
 -29  35   0      688.56      855.07     90.63 o 
 -27  35   0     3741.45     3542.51    116.83 o 
 -25  35   0      882.49      977.39     70.49 o 
 -23  35   0      285.11      261.74     58.47 o 
 -21  35   0       19.43       -7.22     48.95 o 
 -19  35   0       43.91       16.48     48.07 o 
 -17  35   0      707.03      832.41     61.03 o 
 -15  35   0     2349.50     2378.65     95.24 o 
 -13  35   0     3263.07     3385.33     93.95 o 
 -11  35   0      569.11      666.22     62.62 o 
  -9  35   0       99.68      140.80     53.08 o 
  -7  35   0      612.97      684.47     59.52 o 
  -5  35   0      928.87     1017.00     69.22 o 
  -3  35   0     2452.26     2600.49     83.93 o 
  -1  35   0     1529.33     1554.21     61.74 o 
   1  35   0      678.42      754.54     50.66 o 
   3  35   0        8.16       -1.33     37.37 o 
   5  35   0       47.33       51.03     39.35 o 
   7  35   0      171.67      217.63     47.49 o 
   9  35   0     4402.91     4516.04    115.14 o 
  11  35   0     3803.14     3964.16    117.32 o 
  13  35   0      321.37      466.58     72.62 o 
  15  35   0      251.49      224.33     68.72 o 
  17  35   0     1216.20     1233.58     65.82 o 
  19  35   0        0.36      -55.39     46.90 o 
  21  35   0      888.79      914.59     65.13 o 
  23  35   0      715.30      802.43     65.41 o 
  25  35   0     1176.09     1375.83     76.70 o 
  27  35   0     1542.56     1444.84     91.91 o 
  29  35   0       61.01      116.57     92.23 o 
  31  35   0       45.27      -36.05     98.27 o 
  33  35   0        5.99      -16.46     80.68 o 
 -32  36   0        1.87       33.21     81.28 o 
 -30  36   0      316.27      335.05     83.18 o 
 -28  36   0      645.92      632.04     80.80 o 
 -26  36   0     2348.98     2338.63    156.47 o 
 -24  36   0      498.14      620.48     66.12 o 
 -22  36   0       18.25        5.74     51.36 o 
 -20  36   0       94.18       47.00     50.85 o 
 -18  36   0      820.86      858.04     63.00 o 
 -16  36   0     1841.48     1807.93     76.61 o 
 -14  36   0     4861.85     4826.86    113.80 o 
 -12  36   0     2180.35     2375.40    125.30 o 
 -10  36   0       28.96        9.03     51.64 o 
  -8  36   0      317.44      291.77     59.30 o 
  -6  36   0       83.66       99.91     52.70 o 
  -4  36   0      934.56     1085.91     84.93 o 
  -2  36   0    10958.18    11161.31    236.76 o 
   0  36   0     1466.38     1580.26     64.10 o 
   2  36   0      216.08      153.77     41.38 o 
   4  36   0       32.30       21.08     39.97 o 
   6  36   0      153.45      166.66     48.69 o 
   8  36   0     1489.75     1686.82    122.97 o 
  10  36   0     3380.89     3593.79    113.14 o 
  12  36   0      819.22     1012.87     78.10 o 
  14  36   0       20.91       78.70     78.45 o 
  16  36   0      162.71      172.36     67.77 o 
  18  36   0        6.53        2.75     49.22 o 
  20  36   0      330.58      110.03     51.99 o 
  22  36   0     1286.42     1330.84     74.19 o 
  24  36   0      239.53      249.67     60.36 o 
  26  36   0        4.29       -4.42     67.26 o 
  28  36   0       31.25      -49.59     66.40 o 
  30  36   0        5.72       26.57     69.14 o 
  32  36   0      260.96      128.60    119.13 o 
 -29  37   0      320.42      378.86    112.07 o 
 -27  37   0     2644.28     2869.54    138.67 o 
 -25  37   0      240.61      242.19     72.74 o 
 -23  37   0      507.47      533.58     64.05 o 
 -21  37   0      140.00      130.00     54.41 o 
 -19  37   0       26.13       -3.43     53.04 o 
 -17  37   0      149.58      206.85     52.55 o 
 -15  37   0      905.85      879.99     82.66 o 
 -13  37   0     3040.06     3104.09    105.15 o 
 -11  37   0       16.49       14.65     50.72 o 
  -9  37   0       51.08     -118.53     59.27 o 
  -7  37   0      929.92     1017.15     87.48 o 
  -5  37   0     2390.38     2637.83    166.62 o 
  -3  37   0     1094.03     1112.81     73.65 o 
  -1  37   0     1906.08     1967.96     77.58 o 
   1  37   0     4825.22     5094.23    119.34 o 
   3  37   0      224.57      183.96     53.35 o 
   5  37   0      201.92      163.43     50.05 o 
   7  37   0     1946.96     2187.88     93.56 o 
   9  37   0     2255.34     2326.58     96.57 o 
  11  37   0     3220.60     3439.49    113.92 o 
  13  37   0     1191.84     1304.25     95.66 o 
  15  37   0      150.91       24.52     69.86 o 
  17  37   0       17.47       36.77     70.56 o 
  19  37   0      298.24      259.42     81.75 o 
  21  37   0     1630.52     1572.61     77.25 o 
  23  37   0     3062.14     3181.71    103.14 o 
  25  37   0       47.91       16.60     69.00 o 
  27  37   0      213.62      199.73     72.82 o 
  29  37   0       15.32      -56.01     70.45 o 
 -28  38   0      299.19      306.15    112.49 o 
 -26  38   0     1091.74     1182.41    147.69 o 
 -24  38   0      264.48      298.79     99.00 o 
 -22  38   0     1106.03     1127.07     87.80 o 
 -20  38   0     1329.82     1336.28     92.45 o 
 -18  38   0        3.03      -63.21     50.55 o 
 -16  38   0      870.63     1064.51    104.52 o 
 -14  38   0     1990.47     2022.19     89.54 o 
 -12  38   0       62.11      110.67     55.48 o 
 -10  38   0        1.88       35.35     53.57 o 
  -8  38   0      162.36      117.64     64.27 o 
  -6  38   0       92.07      168.72     68.61 o 
  -4  38   0     1340.30     1505.08     84.10 o 
  -2  38   0     5181.02     5527.80    143.97 o 
   0  38   0      239.61      222.46     52.72 o 
   2  38   0     1137.86     1443.35     84.91 o 
   4  38   0      333.61      379.07     55.72 o 
   6  38   0      244.04      280.36     61.15 o 
   8  38   0     3115.80     3277.97    110.41 o 
  10  38   0     2170.42     2358.96    157.77 o 
  12  38   0     1627.50     1810.24    107.62 o 
  14  38   0       42.93       16.50     86.13 o 
  16  38   0        7.69      -71.46     69.25 o 
  18  38   0     1324.83     1449.65    106.88 o 
  20  38   0     1535.54     1583.12    111.53 o 
  22  38   0      555.76      536.05     89.03 o 
  24  38   0      328.93      424.69     88.44 o 
  26  38   0      935.68     1083.93     89.00 o 
  28  38   0      230.29      250.98     76.01 o 
 -27  39   0      284.39      298.40     87.76 o 
 -25  39   0        1.22      -13.42     68.11 o 
 -23  39   0       12.07       69.18     69.23 o 
 -21  39   0      443.34      453.30     75.00 o 
 -19  39   0       18.44       13.11     59.14 o 
 -17  39   0     1199.74     1266.32     80.80 o 
 -15  39   0     1072.14     1241.83     86.21 o 
 -13  39   0      368.12      371.65     62.83 o 
 -11  39   0      207.96      282.23     69.87 o 
  -9  39   0      928.51     1089.87    151.24 o 
  -7  39   0      517.79      464.23     80.00 o 
  -5  39   0        5.86      -16.32     55.94 o 
  -3  39   0      529.35      464.23     65.54 o 
  -1  39   0     2362.45     2754.81    105.22 o 
   1  39   0       84.55       32.88     50.08 o 
   3  39   0      966.32     1194.67     70.70 o 
   5  39   0       17.30       35.77     50.10 o 
   7  39   0      197.85      225.69     62.62 o 
   9  39   0     2852.56     3261.13    114.26 o 
  11  39   0     2884.26     2826.68    127.25 o 
  13  39   0      157.91      165.85     76.84 o 
  15  39   0       45.80       17.86     73.84 o 
  17  39   0       61.30      121.12     76.80 o 
  19  39   0      275.83      169.83    102.69 o 
  21  39   0      336.18      246.31     82.38 o 
  23  39   0     2181.31     2486.62    191.25 o 
  25  39   0       40.78      162.59     86.75 o 
  27  39   0        0.65      -47.62     81.04 o 
 -26  40   0      360.02      365.14     89.15 o 
 -24  40   0      517.11      421.78     78.77 o 
 -22  40   0      283.33      337.79     88.90 o 
 -20  40   0      371.29      327.90     82.74 o 
 -18  40   0     2006.46     2207.47     97.13 o 
 -16  40   0      164.93      130.56     61.95 o 
 -14  40   0      249.42      272.35     79.51 o 
 -12  40   0      740.95      656.50     79.47 o 
 -10  40   0      465.15      496.36    136.40 o 
  -8  40   0     1314.17     1445.03    122.04 o 
  -6  40   0      305.88      313.64     79.59 o 
  -4  40   0     1671.09     1779.77    107.24 o 
  -2  40   0      653.95      806.70     75.35 o 
   0  40   0      350.75      353.34     89.02 o 
   2  40   0      436.97      526.54     61.35 o 
   4  40   0      646.05      630.28     63.22 o 
   6  40   0      214.18      193.12     62.37 o 
   8  40   0      190.93      154.71     62.80 o 
  10  40   0      745.41      759.02     74.28 o 
  12  40   0       63.27       20.05     71.14 o 
  14  40   0      402.03      377.73     84.26 o 
  16  40   0      322.28      177.23     75.63 o 
  18  40   0      124.38       -9.31     75.68 o 
  20  40   0      600.34      606.10    151.39 o 
  22  40   0     1450.17     1462.00    156.82 o 
  24  40   0      707.58      632.60     98.43 o 
  26  40   0      294.09      277.52     92.97 o 
 -25  41   0       30.04      -56.80     96.28 o 
 -23  41   0     2772.21     2732.31    253.62 o 
 -21  41   0     2138.62     2469.48    133.22 o 
 -19  41   0     1898.01     2303.70    125.14 o 
 -17  41   0      214.71      333.51     92.09 o 
 -15  41   0      350.37      349.10    101.61 o 
 -13  41   0      195.27      261.14     72.76 o 
 -11  41   0       58.71        8.76     71.81 o 
  -9  41   0     1811.82     1989.75     92.38 o 
  -7  41   0     1928.86     2029.62    221.58 o 
  -5  41   0      431.54      660.43     86.45 o 
  -3  41   0      120.70       96.09     60.21 o 
  -1  41   0     1138.36     1274.82     84.77 o 
   1  41   0      466.21      414.89     68.91 o 
   3  41   0     2374.90     2625.45     95.00 o 
   5  41   0     1183.23     1363.78    122.13 o 
   7  41   0      279.38      287.21     64.53 o 
   9  41   0      395.64      402.12     99.92 o 
  11  41   0        5.89       22.02     71.91 o 
  13  41   0      209.10      154.50     78.70 o 
  15  41   0       80.00       51.68     78.16 o 
  17  41   0       21.82      -20.00     75.80 o 
  19  41   0      187.37      303.33     89.14 o 
  21  41   0     1715.75     1685.07    120.50 o 
  23  41   0      148.94      116.78     85.54 o 
  25  41   0      170.52      102.50     86.67 o 
 -22  42   0      831.12      923.97    122.57 o 
 -20  42   0      965.67     1037.16    178.03 o 
 -18  42   0       20.39      -72.82     76.02 o 
 -16  42   0      230.15      314.41    106.67 o 
 -14  42   0        2.25      143.48     99.94 o 
 -12  42   0       38.99       39.11    105.17 o 
 -10  42   0     2003.00     2161.03    108.03 o 
  -8  42   0     2638.28     2818.82    106.82 o 
  -6  42   0     1656.68     1872.81    114.35 o 
  -4  42   0       10.62       63.50     74.33 o 
  -2  42   0        7.69       72.80     65.41 o 
   0  42   0      565.50      471.10     72.39 o 
   2  42   0     1148.31     1253.06     85.07 o 
   4  42   0     2865.15     3193.38    116.39 o 
   6  42   0      480.34      537.78     71.58 o 
   8  42   0      411.48      374.52     69.94 o 
  10  42   0       98.67       70.88     74.99 o 
  12  42   0     1895.44     2080.07    120.33 o 
  14  42   0       93.68      219.81     83.30 o 
  16  42   0      483.46      289.62     88.19 o 
  18  42   0     1398.60     1656.05    119.43 o 
  20  42   0      537.88      596.41     98.80 o 
  22  42   0       62.08      124.30    100.05 o 
 -21  43   0      251.38      187.50    109.91 o 
 -19  43   0      542.14      635.65    176.54 o 
 -17  43   0        8.19       27.48     99.74 o 
 -15  43   0      151.44       94.28    104.17 o 
 -13  43   0       58.97      -23.21     97.92 o 
 -11  43   0      338.80      450.96    105.49 o 
  -9  43   0     1374.82     1459.24     98.95 o 
  -7  43   0     1956.54     1995.88    106.22 o 
  -5  43   0       46.70      -51.96     59.20 o 
  -3  43   0        0.12      -59.76     70.43 o 
  -1  43   0        4.93      101.42     63.94 o 
   1  43   0      630.57      749.75     96.52 o 
   3  43   0     1572.10     1795.99    177.77 o 
   5  43   0     1014.23     1115.10    104.41 o 
   7  43   0        9.66      -33.99     60.90 o 
   9  43   0        5.30      -21.35     74.49 o 
  11  43   0        0.88      -49.50     74.90 o 
  13  43   0      989.50     1273.18    150.94 o 
  15  43   0     2401.84     2579.29    136.09 o 
  17  43   0     1092.63     1183.89    122.23 o 
  19  43   0      520.43      527.28     98.19 o 
  21  43   0      287.58      322.64     93.51 o 
 -18  44   0      615.91      794.22    183.74 o 
 -16  44   0       33.37       37.35    150.68 o 
 -14  44   0      464.23      625.76    222.88 o 
 -12  44   0      998.21      940.94    121.21 o 
 -10  44   0      351.89      132.35    171.38 o 
  -8  44   0      414.59      342.61    106.95 o 
  -6  44   0       52.16      102.24     76.73 o 
  -4  44   0       21.66      -10.16     59.84 o 
  -2  44   0        1.24      104.19     76.32 o 
   0  44   0      594.48      582.89     75.69 o 
   2  44   0     1812.29     1980.18    100.19 o 
   4  44   0      610.56      547.48     85.81 o 
   6  44   0      910.46     1012.71     84.41 o 
   8  44   0      109.73      123.49     77.42 o 
  10  44   0      161.43      127.80     82.52 o 
  12  44   0      470.56      374.31     90.29 o 
  14  44   0      259.50      291.70     88.62 o 
  16  44   0     2739.05     2930.84    182.54 o 
  18  44   0      544.33      655.90     99.49 o 
 -17  45   0      228.66      197.54    155.78 o 
 -15  45   0      104.56      180.26    158.91 o 
 -13  45   0      154.01      219.27    107.97 o 
 -11  45   0        3.16       94.85    141.80 o 
  -9  45   0      466.62      437.22    110.28 o 
  -7  45   0      371.14      308.61     83.64 o 
  -5  45   0      195.76      209.93     81.57 o 
  -3  45   0       92.65       25.78     76.57 o 
  -1  45   0       81.96       32.06     74.77 o 
   1  45   0      457.44      639.87     77.68 o 
   3  45   0      629.77      716.31     92.35 o 
   5  45   0      418.71      405.84    117.79 o 
   7  45   0      394.02      445.85     74.49 o 
   9  45   0      139.98      236.10     83.79 o 
  11  45   0      242.23      295.60     89.65 o 
  13  45   0      339.74      450.81     91.81 o 
  15  45   0     1263.77     1399.60    146.68 o 
  17  45   0     1018.61     1098.11    112.50 o 
 -14  46   0      863.77      867.18    182.92 o 
 -12  46   0       51.88      -86.42    140.35 o 
 -10  46   0        8.90     -107.99    137.69 o 
  -8  46   0       62.50      115.01    103.96 o 
  -6  46   0       28.35      -65.65     75.14 o 
  -4  46   0      622.50      754.78     96.19 o 
  -2  46   0      435.92      565.08    170.26 o 
   0  46   0       15.68       25.72     74.84 o 
   2  46   0      205.79      275.54     83.53 o 
   4  46   0       39.20       32.37     78.58 o 
   6  46   0      144.89       83.62     79.98 o 
   8  46   0       53.86      194.02    103.03 o 
  10  46   0       61.23      197.72     85.77 o 
  12  46   0      238.00      225.11     89.15 o 
  14  46   0       29.30      110.49     87.49 o 
  -9  47   0       11.01      -52.20    140.70 o 
  -7  47   0       18.49      -44.66    141.17 o 
  -5  47   0      440.87      338.82    107.41 o 
  -3  47   0     1506.35     1557.38    112.00 o 
  -1  47   0      531.31      523.83     88.70 o 
   1  47   0        0.56       11.11     94.18 o 
   3  47   0      166.10       97.13     78.24 o 
   5  47   0       13.78      -92.43     74.96 o 
   7  47   0      398.29      385.93    109.81 o 
   9  47   0       87.25       82.71    105.60 o 
  -4  48   0     1655.04     1526.88    136.67 o 
  -2  48   0      678.55      583.32    116.47 o 
   0  48   0      150.50       38.53     96.07 o 
   2  48   0      172.77      362.79    104.86 o 
   4  48   0        0.62       82.08     78.23 o 
   0   1   1      678.65      775.32      8.12 o 
  -1   2   1    12712.19    13271.17     86.98 o 
   0   2   1     5170.38     5916.62     38.36 o 
   1   2   1     3020.12     3306.42     22.97 o 
   2   2   1      725.94      821.84      8.30 o 
  -2   3   1     2014.10     2219.63     16.21 o 
  -1   3   1    11924.11    12697.77     75.78 o 
   0   3   1     8723.23     9369.71     55.34 o 
   1   3   1     6512.39     6930.84     41.61 o 
   2   3   1     9927.38    10513.87     69.33 o 
   3   3   1     1553.10     1577.91     13.02 o 
  -3   4   1      478.36      542.47      7.12 o 
  -2   4   1    71259.15    73067.34    495.40 o 
  -1   4   1     1170.17     1202.04      9.58 o 
   0   4   1    82621.65    84627.96    516.31 o 
   1   4   1    89995.84    93161.76    531.97 o 
   2   4   1     2481.01     2774.40     19.42 o 
   3   4   1     3883.99     3963.34     26.46 o 
   4   4   1    26372.60    27329.67    182.32 o 
  -4   5   1        4.48        1.98      2.98 o 
  -3   5   1     1733.54     1716.84     14.61 o 
  -2   5   1      103.71      167.16      4.60 o 
  -1   5   1    36903.98    38038.21    244.52 o 
   0   5   1     9459.32    10485.49     74.53 o 
   1   5   1    21382.10    21690.75    131.61 o 
   2   5   1      297.28      355.13      6.72 o 
   3   5   1    10513.54    10498.15     67.82 o 
   4   5   1     2541.66     2538.12     19.43 o 
   5   5   1      572.26      677.46      9.86 o 
  -5   6   1     7674.98     8353.48     56.21 o 
  -4   6   1    10622.72    10632.79     73.82 o 
  -3   6   1     1724.60     1859.33     16.32 o 
  -2   6   1    17805.01    18453.24    128.31 o 
  -1   6   1    22485.35    24045.05    149.46 o 
   0   6   1    55399.46    58140.39    356.78 o 
   1   6   1     1163.15     1320.76     12.41 o 
   2   6   1    78840.61    81996.27    525.47 o 
   3   6   1      944.18      912.10     10.02 o 
   4   6   1     3415.50     3722.39     28.17 o 
   5   6   1       20.73       17.35      3.33 o 
   6   6   1     1166.61     1126.44     12.64 o 
  -6   7   1     4790.30     5133.92     40.47 o 
  -5   7   1      624.28      725.04      9.24 o 
  -4   7   1      149.91      124.22      4.11 o 
  -3   7   1     1762.68     1677.39     14.83 o 
  -2   7   1        4.71       -1.03      3.68 o 
  -1   7   1    37416.76    38426.38    242.57 o 
   0   7   1     4545.66     4533.45     32.71 o 
   1   7   1    40854.65    42040.17    279.45 o 
   2   7   1      854.02      942.25     10.44 o 
   3   7   1    13413.47    13980.68     96.09 o 
   4   7   1     4295.99     4528.43     36.17 o 
   5   7   1       90.39       90.47      4.25 o 
   6   7   1     6791.33     6953.50     51.15 o 
   7   7   1      313.60      409.90      8.61 o 
  -7   8   1      633.89      829.33     11.09 o 
  -6   8   1     3557.45     3539.31     28.48 o 
  -5   8   1      378.51      340.70      7.34 o 
  -4   8   1     4914.76     5357.02     37.55 o 
  -3   8   1     4817.36     5176.77     35.29 o 
  -2   8   1    19430.36    19970.68    132.09 o 
  -1   8   1      163.09      217.36      5.97 o 
   0   8   1     5375.45     4913.40     37.40 o 
   1   8   1        1.51        5.11      3.49 o 
   2   8   1     3900.08     3655.49     28.36 o 
   3   8   1     1147.78     1125.30     11.85 o 
   4   8   1        0.16       -2.22      3.78 o 
   5   8   1      692.34      728.68      9.61 o 
   6   8   1     1127.73     1140.23     13.41 o 
   7   8   1     2294.36     2553.29     21.17 o 
   8   8   1     8476.79     9148.79     60.31 o 
  -8   9   1      151.16      116.08      6.17 o 
  -7   9   1     4050.73     3800.40     30.23 o 
  -6   9   1     1414.20     1642.93     19.07 o 
  -5   9   1      462.46      616.16      9.07 o 
  -4   9   1     2626.02     2601.59     19.38 o 
  -3   9   1      168.59      188.37      5.93 o 
  -2   9   1      592.82      583.14      8.53 o 
  -1   9   1    13258.36    13099.70     86.94 o 
   0   9   1      317.11      371.66      7.86 o 
   1   9   1     4712.68     4597.81     32.94 o 
   2   9   1     2327.91     2569.11     20.96 o 
   3   9   1      261.16      298.73     10.07 o 
   4   9   1      325.32      364.85      7.85 o 
   5   9   1     3366.22     3357.84     24.01 o 
   6   9   1     3070.96     3127.52     23.02 o 
   7   9   1     4186.78     4257.86     33.16 o 
   8   9   1     2540.17     2862.48     22.17 o 
   9   9   1     2162.78     2158.42     18.67 o 
  -9  10   1      668.67      821.58     10.95 o 
  -8  10   1    17167.89    17288.73    106.42 o 
  -7  10   1     1034.49     1133.19     14.90 o 
  -6  10   1    36232.47    37258.31    237.32 o 
  -5  10   1     1979.35     2121.30     18.13 o 
  -4  10   1     5611.99     5826.87     37.83 o 
  -3  10   1      165.90      177.53      5.46 o 
  -2  10   1       19.51       32.41      4.28 o 
  -1  10   1      749.01      739.26      8.65 o 
   0  10   1     3313.59     3708.59     25.98 o 
   1  10   1     1161.65     1245.72     12.20 o 
   2  10   1     6985.34     7579.18     55.04 o 
   3  10   1    12653.42    13809.22     83.91 o 
   4  10   1    15010.19    16368.38     98.19 o 
   5  10   1      611.78      666.35      9.53 o 
   6  10   1    20240.90    21228.12    121.14 o 
   7  10   1      260.08      345.98      7.41 o 
   8  10   1       15.70       10.54      4.97 o 
   9  10   1      829.53     1070.59     11.93 o 
  10  10   1      128.93      105.51      5.79 o 
 -10  11   1       91.80      108.71      6.26 o 
  -9  11   1    17595.00    17584.95    100.71 o 
  -8  11   1     1372.98     1560.12     19.24 o 
  -7  11   1    45859.00    47369.10    279.60 o 
  -6  11   1     5063.13     5838.96     40.75 o 
  -5  11   1    19817.25    20008.82    122.03 o 
  -4  11   1      603.95      641.48      9.11 o 
  -3  11   1     4111.22     4344.59     30.97 o 
  -2  11   1      456.94      466.99      7.72 o 
  -1  11   1     4211.50     4248.03     28.97 o 
   0  11   1    11355.87    12366.56     74.03 o 
   1  11   1      180.58      259.66      6.00 o 
   2  11   1      946.94      914.16     10.51 o 
   3  11   1    10388.49    10755.85     69.74 o 
   4  11   1      351.78      391.67      8.00 o 
   5  11   1    52812.97    55207.12    311.06 o 
   6  11   1     7170.15     8146.97     51.89 o 
   7  11   1     9713.16     9628.91     55.89 o 
   8  11   1      515.25      538.85      8.61 o 
   9  11   1     1633.94     1468.92     13.99 o 
  10  11   1      870.94      817.16     11.52 o 
  11  11   1      942.07      975.13     11.77 o 
 -11  12   1       60.77       50.98      5.71 o 
 -10  12   1     7932.15     8274.34     47.20 o 
  -9  12   1      114.74      127.40      6.48 o 
  -8  12   1    24587.11    24642.25    133.55 o 
  -7  12   1       70.19       96.42      6.35 o 
  -6  12   1    21629.71    20782.96    122.01 o 
  -5  12   1      637.84      785.01     10.99 o 
  -4  12   1     4895.56     4819.82     32.47 o 
  -3  12   1     2382.33     2538.45     20.98 o 
  -2  12   1       43.65       27.80      4.50 o 
  -1  12   1       11.72        5.73      3.88 o 
   0  12   1       82.85      122.80      5.17 o 
   1  12   1      487.67      521.39      8.08 o 
   2  12   1     4517.19     4464.65     34.20 o 
   3  12   1      626.93      548.23     11.44 o 
   4  12   1     7645.40     7270.23     47.86 o 
   5  12   1     3112.95     3686.66     27.98 o 
   6  12   1    21694.71    21633.97    121.66 o 
   7  12   1       24.71       16.39      5.05 o 
   8  12   1     6987.06     7152.57     42.71 o 
   9  12   1      900.54      932.98     11.57 o 
  10  12   1     2328.54     2431.51     18.07 o 
  11  12   1      355.90      372.81      8.15 o 
  12  12   1      970.27      939.33     11.29 o 
 -12  13   1     1825.80     1814.92     17.69 o 
 -11  13   1      199.73      251.47      7.48 o 
 -10  13   1     2174.78     2082.95     17.57 o 
  -9  13   1    12703.97    12888.46     70.43 o 
  -8  13   1      171.35      219.80      7.13 o 
  -7  13   1    18099.01    17735.01    103.86 o 
  -6  13   1      801.34      876.00     11.99 o 
  -5  13   1    11557.84    11637.77     67.67 o 
  -4  13   1     2409.93     2671.11     20.95 o 
  -3  13   1     1448.03     1476.69     14.84 o 
  -2  13   1     4581.97     4669.41     31.46 o 
  -1  13   1      141.32      122.20      5.26 o 
   0  13   1      713.47      840.80     10.76 o 
   1  13   1     1602.32     1581.80     14.39 o 
   2  13   1       34.33       85.24      5.66 o 
   3  13   1    18462.60    18202.92    107.58 o 
   4  13   1        1.94        1.07      5.11 o 
   5  13   1    27578.75    27386.55    155.25 o 
   6  13   1      269.25      271.69      8.04 o 
   7  13   1    19603.28    19553.32    102.37 o 
   8  13   1        2.17       -2.22      5.26 o 
   9  13   1     1961.43     2015.40     16.38 o 
  10  13   1      660.04      708.94     11.32 o 
  11  13   1     2241.94     2240.04     17.86 o 
  12  13   1      738.21      819.54     14.66 o 
  13  13   1       16.64       14.69      6.44 o 
 -13  14   1       43.84       30.04      6.92 o 
 -12  14   1     8309.57     8373.32     47.86 o 
 -11  14   1      727.66      694.81     10.77 o 
 -10  14   1     4629.40     4614.88     30.48 o 
  -9  14   1      254.93      293.70      8.04 o 
  -8  14   1     9243.78     8722.33     50.36 o 
  -7  14   1       77.95       63.55      5.99 o 
  -6  14   1     8598.56     8478.73     52.06 o 
  -5  14   1     3249.28     3445.00     27.56 o 
  -4  14   1     8597.90     8923.84     54.98 o 
  -3  14   1       83.36      130.45      6.26 o 
  -2  14   1     1955.74     2264.44     18.02 o 
  -1  14   1     2619.21     2727.73     20.53 o 
   0  14   1       54.62       81.63      5.19 o 
   1  14   1     2398.52     2413.45     19.04 o 
   2  14   1     5165.44     5432.96     35.01 o 
   3  14   1       44.13       36.52      5.12 o 
   4  14   1     6182.81     5785.92     36.49 o 
   5  14   1        8.29        2.15      5.14 o 
   6  14   1    31086.85    30897.75    146.73 o 
   7  14   1       25.11       18.14      5.35 o 
   8  14   1     3846.27     3926.71     25.26 o 
   9  14   1      317.56      434.89      8.87 o 
  10  14   1     1082.54     1091.90     13.06 o 
  11  14   1      820.59      818.73     13.77 o 
  12  14   1        6.72        7.43      6.46 o 
  13  14   1      767.71      882.55     12.58 o 
  14  14   1     2410.08     2329.05     20.47 o 
 -14  15   1      215.90      206.13      8.82 o 
 -13  15   1    11943.79    11778.18     65.45 o 
 -12  15   1      230.64      245.25      9.24 o 
 -11  15   1     2949.96     2991.88     23.71 o 
 -10  15   1     1314.83     1242.44     14.69 o 
  -9  15   1      322.58      334.66      8.71 o 
  -8  15   1     2252.41     1999.53     17.53 o 
  -7  15   1    10101.92    10487.08     60.13 o 
  -6  15   1     2832.17     3088.15     23.96 o 
  -5  15   1     1526.77     1466.86     15.42 o 
  -4  15   1     2030.56     2369.01     19.69 o 
  -3  15   1     1053.21     1088.54     13.37 o 
  -2  15   1      365.82      445.46      8.15 o 
  -1  15   1     3941.58     3750.15     24.39 o 
   0  15   1      732.26      572.38      8.91 o 
   1  15   1     6390.69     6410.53     37.71 o 
   2  15   1      563.26      551.82      8.90 o 
   3  15   1     9981.49    10285.52     55.82 o 
   4  15   1      221.92      305.53      7.32 o 
   5  15   1     8149.79     8125.74     45.21 o 
   6  15   1        2.74       -5.44      5.29 o 
   7  15   1     4123.88     3947.78     24.76 o 
   8  15   1      355.52      419.40      8.40 o 
   9  15   1     1115.79     1256.82     13.99 o 
  10  15   1     4750.07     4929.19     32.01 o 
  11  15   1     2549.27     2592.57     21.47 o 
  12  15   1       28.83       20.81      6.95 o 
  13  15   1     1979.87     2027.05     19.42 o 
  14  15   1      733.84      711.97     13.35 o 
  15  15   1     2987.03     2964.88     25.63 o 
 -15  16   1     1877.97     1839.95     20.36 o 
 -14  16   1    15573.37    15365.49     83.17 o 
 -13  16   1       34.93       30.29      7.66 o 
 -12  16   1    10434.66    10296.08     58.38 o 
 -11  16   1      930.90     1076.28     13.66 o 
 -10  16   1       44.02       30.96      6.79 o 
  -9  16   1      172.45      140.10      7.60 o 
  -8  16   1      347.71      437.91      9.51 o 
  -7  16   1      816.84      856.52     13.82 o 
  -6  16   1      450.33      537.37     11.55 o 
  -5  16   1      219.43      300.63      8.18 o 
  -4  16   1     1831.54     1836.55     17.19 o 
  -3  16   1       14.02       19.79      6.08 o 
  -2  16   1     8258.55     8301.84     46.65 o 
  -1  16   1        2.31       -3.73      5.04 o 
   0  16   1     6612.29     6580.04     38.32 o 
   1  16   1      263.02      270.93      7.43 o 
   2  16   1     4512.20     4675.31     29.16 o 
   3  16   1       38.20       29.03      5.57 o 
   4  16   1       38.34       18.38      5.55 o 
   5  16   1      126.74      113.91      6.48 o 
   6  16   1     3495.09     3487.79     24.15 o 
   7  16   1      609.55      673.96     10.16 o 
   8  16   1      224.63      245.69      8.40 o 
   9  16   1      410.08      370.59      8.93 o 
  10  16   1     1983.79     1944.12     18.16 o 
  11  16   1      100.80      122.63      7.73 o 
  12  16   1     5067.34     5019.64     33.96 o 
  13  16   1       33.10       19.55      7.75 o 
  14  16   1        3.44       -1.35      7.86 o 
  15  16   1      211.90      218.42     10.47 o 
  16  16   1     1292.73     1192.18     17.52 o 
 -16  17   1     3290.06     3418.53     29.93 o 
 -15  17   1    19574.97    19223.59    109.10 o 
 -14  17   1       42.01       26.69      8.82 o 
 -13  17   1    14747.51    14274.09     76.95 o 
 -12  17   1      825.19      812.56     14.61 o 
 -11  17   1     8088.98     7981.86     48.17 o 
 -10  17   1       38.81       38.55      7.23 o 
  -9  17   1     5970.04     6049.10     39.38 o 
  -8  17   1       26.73       23.95      6.87 o 
  -7  17   1        4.53       -3.53      6.40 o 
  -6  17   1       10.20       19.85      6.36 o 
  -5  17   1     1981.58     2060.29     19.94 o 
  -4  17   1       12.10        5.39      5.94 o 
  -3  17   1    10105.33    10050.42     59.13 o 
  -2  17   1      324.72      374.18      8.57 o 
  -1  17   1    11412.18    11448.79     61.08 o 
   0  17   1      176.95      255.68      6.99 o 
   1  17   1    13013.66    13133.98     72.05 o 
   2  17   1      289.34      378.16      8.94 o 
   3  17   1       21.43       11.42      5.66 o 
   4  17   1     1047.91      907.34     12.03 o 
   5  17   1     5008.23     5011.47     31.48 o 
   6  17   1      390.37      383.25      8.77 o 
   7  17   1     1619.80     1703.06     15.74 o 
   8  17   1     2558.48     2526.71     20.27 o 
   9  17   1     4677.56     4461.70     29.02 o 
  10  17   1      112.96      133.37      7.89 o 
  11  17   1     9172.49     8963.09     53.09 o 
  12  17   1      362.56      379.09     10.73 o 
  13  17   1     3421.62     3360.92     26.68 o 
  14  17   1      564.21      566.48     12.66 o 
  15  17   1     1017.54      989.89     18.82 o 
  16  17   1        7.21       12.81      9.74 o 
  17  17   1       93.81       44.85     10.43 o 
 -17  18   1        4.53        1.63     10.79 o 
 -16  18   1     5177.69     5130.56     40.03 o 
 -15  18   1       16.85        4.75      9.67 o 
 -14  18   1    13441.76    12972.45     77.55 o 
 -13  18   1     1364.41     1364.73     18.11 o 
 -12  18   1    11722.23    11457.86     67.82 o 
 -11  18   1     2735.91     2715.95     24.58 o 
 -10  18   1      136.85      133.07      8.48 o 
  -9  18   1       11.82        6.76      7.58 o 
  -8  18   1     2303.07     2193.23     21.06 o 
  -7  18   1     1071.58     1110.77     14.66 o 
  -6  18   1     1016.41     1027.87     13.46 o 
  -5  18   1     4515.01     4542.70     32.06 o 
  -4  18   1     4615.48     4615.54     31.75 o 
  -3  18   1       93.49       84.64      7.06 o 
  -2  18   1    23129.31    23123.06    123.26 o 
  -1  18   1       96.14       75.30      6.64 o 
   0  18   1    19423.26    18734.77     92.71 o 
   1  18   1      451.08      421.35      9.96 o 
   2  18   1     3934.54     3713.90     25.46 o 
   3  18   1     1678.43     1616.51     15.53 o 
   4  18   1        6.02       -8.25      5.77 o 
   5  18   1     1509.42     1536.98     15.50 o 
   6  18   1     1400.25     1368.82     15.07 o 
   7  18   1      609.09      620.45     11.49 o 
   8  18   1     3307.77     3370.73     24.56 o 
   9  18   1     1496.46     1408.45     15.52 o 
  10  18   1    18709.91    18785.88     96.20 o 
  11  18   1      632.41      668.98     11.93 o 
  12  18   1    18644.25    18520.35    105.19 o 
  13  18   1     4715.07     4604.00     34.32 o 
  14  18   1     1767.77     1819.56     21.35 o 
  15  18   1      252.50      229.45     11.45 o 
  16  18   1      170.10      149.29     11.33 o 
  17  18   1      764.20      710.71     16.13 o 
  18  18   1     1695.57     1755.56     23.87 o 
 -18  19   1      385.35      438.59     15.81 o 
 -17  19   1      575.16      619.29     15.77 o 
 -16  19   1     3853.19     3557.35     32.90 o 
 -15  19   1     7111.13     7389.94     52.94 o 
 -14  19   1     1278.55     1275.31     20.13 o 
 -13  19   1     4467.30     4483.95     36.56 o 
 -12  19   1     1604.95     1397.14     18.84 o 
 -11  19   1    10208.78     9899.51     60.43 o 
 -10  19   1     3111.98     3099.74     25.70 o 
  -9  19   1       49.06       57.68      8.18 o 
  -8  19   1     2341.63     2236.04     22.01 o 
  -7  19   1     1110.21     1032.78     15.08 o 
  -6  19   1       35.84        7.28      7.52 o 
  -5  19   1     4617.45     4633.68     33.77 o 
  -4  19   1       33.08       41.79      7.42 o 
  -3  19   1    13110.05    12972.14     72.23 o 
  -2  19   1       12.64        5.67      6.33 o 
  -1  19   1    17686.72    17615.84     90.65 o 
   0  19   1        6.95        6.04      6.31 o 
   1  19   1    14211.80    13850.11     74.21 o 
   2  19   1     1468.10     1520.80     15.63 o 
   3  19   1       72.83       50.76      6.75 o 
   4  19   1      633.19      664.92     11.34 o 
   5  19   1        3.94        0.35      6.23 o 
   6  19   1     1421.74     1410.52     15.47 o 
   7  19   1     7898.58     7908.12     45.07 o 
   8  19   1      223.94      187.03      8.34 o 
   9  19   1     9904.02     9843.41     53.63 o 
  10  19   1      658.89      639.12     13.21 o 
  11  19   1    12149.94    11883.97     68.19 o 
  12  19   1      184.87      146.71      9.69 o 
  13  19   1    11667.77    11447.88     71.21 o 
  14  19   1      292.99      281.00     11.73 o 
  15  19   1      331.48      360.21     13.03 o 
  16  19   1       48.39       33.54     10.58 o 
  17  19   1        7.55       10.46     11.09 o 
  18  19   1     1441.38     1396.62     21.80 o 
  19  19   1      722.58      775.88     18.53 o 
 -19  20   1     1308.04     1345.46     23.95 o 
 -18  20   1       26.09       46.18     12.76 o 
 -17  20   1        4.50        8.22     11.76 o 
 -16  20   1      552.98      587.20     16.09 o 
 -15  20   1      603.44      595.81     15.84 o 
 -14  20   1     4521.83     4520.34     38.55 o 
 -13  20   1      699.28      712.41     16.39 o 
 -12  20   1     2766.14     2731.64     27.98 o 
 -11  20   1      555.62      597.08     14.46 o 
 -10  20   1        3.33       13.11      9.32 o 
  -9  20   1        2.55        2.99      8.69 o 
  -8  20   1      426.68      430.05     12.42 o 
  -7  20   1     2174.46     2042.10     23.71 o 
  -6  20   1     2456.69     2391.88     23.89 o 
  -5  20   1     2777.27     2720.55     24.00 o 
  -4  20   1     1507.96     1339.25     16.53 o 
  -3  20   1       36.22       46.67      7.55 o 
  -2  20   1    10503.97    10641.22     60.67 o 
  -1  20   1      295.10      366.54      9.30 o 
   0  20   1     8342.90     8015.32     47.80 o 
   1  20   1      343.99      370.02      9.16 o 
   2  20   1      518.19      526.47     10.56 o 
   3  20   1       29.48       26.13      7.04 o 
   4  20   1      396.66      428.21     10.13 o 
   5  20   1      129.97      108.36      7.73 o 
   6  20   1      210.63      252.44      8.99 o 
   7  20   1     1002.68     1008.91     13.53 o 
   8  20   1       50.37       49.36      7.75 o 
   9  20   1     2651.65     2572.20     22.00 o 
  10  20   1    20790.22    20261.97    108.76 o 
  11  20   1      898.70      893.70     14.55 o 
  12  20   1     6864.55     6806.24     46.60 o 
  13  20   1      843.44      832.41     15.46 o 
  14  20   1     3971.54     4064.57     34.46 o 
  15  20   1      480.03      522.52     14.18 o 
  16  20   1     1204.01     1151.94     19.28 o 
  17  20   1      977.98      954.74     18.46 o 
  18  20   1      383.37      356.56     14.76 o 
  19  20   1      887.66      892.29     20.66 o 
  20  20   1     3616.27     3557.88     39.37 o 
 -20  21   1      231.32      188.14     16.78 o 
 -19  21   1     6190.68     6155.95     54.88 o 
 -18  21   1     1442.72     1461.81     23.63 o 
 -17  21   1      261.78      323.38     15.23 o 
 -16  21   1       19.72       16.84     11.91 o 
 -15  21   1     1690.90     1600.16     22.79 o 
 -14  21   1        7.99       31.16     10.51 o 
 -13  21   1      853.44      853.47     17.72 o 
 -12  21   1      205.58      170.19     12.29 o 
 -11  21   1      680.95      729.53     16.06 o 
 -10  21   1      252.52      272.75     12.92 o 
  -9  21   1     1983.06     1905.12     24.06 o 
  -8  21   1       27.77       22.09     10.22 o 
  -7  21   1     9563.89     9533.74     62.56 o 
  -6  21   1      693.61      740.70     13.97 o 
  -5  21   1     3753.14     3674.53     29.89 o 
  -4  21   1      449.08      410.68     11.31 o 
  -3  21   1     3838.04     3879.10     29.67 o 
  -2  21   1     2879.07     2920.69     25.40 o 
  -1  21   1    10575.90    10366.18     59.85 o 
   0  21   1       92.66      115.60      8.51 o 
   1  21   1     9791.95     9840.04     58.95 o 
   2  21   1      562.10      637.69     11.87 o 
   3  21   1     2576.44     2574.29     21.80 o 
   4  21   1       22.94        2.57      7.63 o 
   5  21   1     1290.24     1390.90     17.17 o 
   6  21   1     1331.88     1285.25     16.04 o 
   7  21   1      593.39      564.88     11.75 o 
   8  21   1      510.89      522.30     11.95 o 
   9  21   1     2634.47     2695.85     22.98 o 
  10  21   1      841.15      901.64     15.81 o 
  11  21   1     4691.29     4709.34     35.36 o 
  12  21   1       59.54       55.45      9.23 o 
  13  21   1      288.36      311.85     11.99 o 
  14  21   1      843.08     1009.61     17.35 o 
  15  21   1        3.54      -12.36     10.35 o 
  16  21   1       58.43       62.58     11.93 o 
  17  21   1      438.49      426.60     16.13 o 
  18  21   1        4.34       12.17     13.06 o 
  19  21   1      478.44      507.06     19.27 o 
  20  21   1       49.43       31.77     15.16 o 
  21  21   1     2145.69     2126.05     31.43 o 
 -21  22   1       28.62        7.34     15.82 o 
 -20  22   1     4408.23     4369.12     51.59 o 
 -19  22   1       24.68       14.47     15.23 o 
 -18  22   1     2986.07     2846.92     33.35 o 
 -17  22   1     1219.87     1233.80     22.28 o 
 -16  22   1     2061.26     2003.24     27.78 o 
 -15  22   1       72.39       66.34     12.52 o 
 -14  22   1      273.96      319.16     14.74 o 
 -13  22   1     2749.21     2643.69     29.47 o 
 -12  22   1      458.33      443.06     15.11 o 
 -11  22   1      835.68      799.61     17.31 o 
 -10  22   1      922.13     1063.79     20.99 o 
  -9  22   1        0.36       -6.49     10.82 o 
  -8  22   1     5630.32     5529.21     45.05 o 
  -7  22   1        0.90       -0.03      9.80 o 
  -6  22   1     2326.15     2359.70     25.93 o 
  -5  22   1      651.03      659.85     19.56 o 
  -4  22   1     1008.94      952.00     16.74 o 
  -3  22   1       18.04        8.40      8.89 o 
  -2  22   1     1538.35     1579.30     18.95 o 
  -1  22   1      270.14      304.42     11.30 o 
   0  22   1     1670.03     1496.73     18.64 o 
   1  22   1     1254.89     1253.95     17.38 o 
   2  22   1     7347.43     6822.71     46.80 o 
   3  22   1     2394.44     2323.76     27.39 o 
   4  22   1     3565.97     3562.33     28.70 o 
   5  22   1       72.53       83.68      9.74 o 
   6  22   1     4478.39     4587.64     33.28 o 
   7  22   1        0.08      -10.00      8.12 o 
   8  22   1      317.17      323.61     11.05 o 
   9  22   1       56.15       62.47      9.42 o 
  10  22   1     7981.69     7772.78     50.90 o 
  11  22   1     2655.04     2498.99     25.18 o 
  12  22   1     2119.74     1996.66     22.32 o 
  13  22   1       44.89       36.57     10.06 o 
  14  22   1      796.49      697.89     15.74 o 
  15  22   1     2316.92     2185.47     25.43 o 
  16  22   1      566.29      576.21     17.63 o 
  17  22   1      178.68      169.43     15.06 o 
  18  22   1     1498.94     1485.04     26.15 o 
  19  22   1        2.10       -6.09     15.03 o 
  20  22   1      390.87      411.89     19.39 o 
  21  22   1       56.73       58.17     16.60 o 
  22  22   1     3770.50     3686.60     43.37 o 
 -22  23   1        8.46       28.28     17.39 o 
 -21  23   1     4403.48     4293.70     49.84 o 
 -20  23   1        0.81      -27.35     16.05 o 
 -19  23   1    10074.31     9789.11     79.46 o 
 -18  23   1       44.98       49.98     14.96 o 
 -17  23   1     3740.24     3708.26     38.51 o 
 -16  23   1     1069.96      972.54     21.17 o 
 -15  23   1      162.86      149.06     12.73 o 
 -14  23   1      957.56      901.30     20.06 o 
 -13  23   1       73.42       51.98     13.03 o 
 -12  23   1      895.63      883.99     19.39 o 
 -11  23   1      310.65      349.49     14.46 o 
 -10  23   1     1175.65     1077.31     20.38 o 
  -9  23   1    12242.34    11747.25     82.89 o 
  -8  23   1      365.79      383.90     15.03 o 
  -7  23   1     9197.96     9094.45     65.51 o 
  -6  23   1      176.20      164.31     11.52 o 
  -5  23   1     7339.84     6886.42     58.34 o 
  -4  23   1      572.57      475.72     14.46 o 
  -3  23   1      664.87      692.55     15.51 o 
  -2  23   1      411.04      470.67     15.71 o 
  -1  23   1      990.09      984.41     18.69 o 
   0  23   1     1450.31     1366.95     18.44 o 
   1  23   1     2166.85     2235.30     23.66 o 
   2  23   1     1689.95     1783.79     21.51 o 
   3  23   1     5182.74     4985.48     38.05 o 
   4  23   1       76.58       74.14      9.62 o 
   5  23   1     7664.98     7377.28     49.68 o 
   6  23   1      326.38      286.00     12.30 o 
   7  23   1     1122.31     1284.18     21.84 o 
   8  23   1      885.06      828.79     22.14 o 
   9  23   1      184.98      146.41     11.34 o 
  10  23   1      201.47      215.19     12.39 o 
  11  23   1      506.55      476.92     14.06 o 
  12  23   1      463.67      463.08     14.67 o 
  13  23   1       53.95       44.05     10.96 o 
  14  23   1      145.67      110.53     12.98 o 
  15  23   1     4560.00     4434.04     42.84 o 
  16  23   1      125.83      104.80     14.78 o 
  17  23   1     5122.87     4950.36     47.81 o 
  18  23   1      460.35      426.33     19.69 o 
  19  23   1      187.56      173.62     17.77 o 
  20  23   1        0.32       -7.53     16.27 o 
  21  23   1      888.29      925.43     25.48 o 
  22  23   1       76.82       27.12     18.24 o 
  23  23   1      996.32     1032.41     27.19 o 
 -23  24   1      524.45      544.68     25.11 o 
 -22  24   1     2827.22     2957.99     44.91 o 
 -21  24   1      119.14      141.33     17.78 o 
 -20  24   1     5196.71     5332.25     53.71 o 
 -19  24   1      219.82      196.68     18.38 o 
 -18  24   1     3725.29     3746.28     42.88 o 
 -17  24   1       63.67       31.68     15.29 o 
 -16  24   1     1123.06     1117.19     22.42 o 
 -15  24   1       82.45       43.13     12.46 o 
 -14  24   1      616.54      639.46     19.48 o 
 -13  24   1       82.27       48.14     13.43 o 
 -12  24   1      292.01      297.66     15.40 o 
 -11  24   1       22.01       31.52     12.31 o 
 -10  24   1     5854.45     5673.41     50.90 o 
  -9  24   1       84.82       53.03     13.34 o 
  -8  24   1    14328.29    13817.50     99.59 o 
  -7  24   1        0.75      -19.72     11.65 o 
  -6  24   1     2815.36     2845.50     33.35 o 
  -5  24   1      761.45      726.75     17.94 o 
  -4  24   1     2889.41     2760.74     32.14 o 
  -3  24   1      126.06      113.62     12.40 o 
  -2  24   1      988.82      945.07     19.87 o 
  -1  24   1      514.03      577.19     15.23 o 
   0  24   1       60.87       73.26     10.57 o 
   1  24   1      809.79      769.33     17.65 o 
   2  24   1     2981.51     2915.49     29.49 o 
   3  24   1        7.85       32.41      9.51 o 
   4  24   1     4967.53     5158.42     41.17 o 
   5  24   1      788.59      669.73     15.17 o 
   6  24   1    17073.99    16378.87    101.32 o 
   7  24   1       86.00       71.89      9.31 o 
   8  24   1     1910.60     1861.39     24.06 o 
   9  24   1     1245.44     1230.25     21.01 o 
  10  24   1       74.70       44.91     11.68 o 
  11  24   1      255.78      270.65     13.74 o 
  12  24   1      423.81      351.45     14.57 o 
  13  24   1       84.22       76.95     10.13 o 
  14  24   1     2262.03     2240.03     29.28 o 
  15  24   1       81.73       51.55     14.34 o 
  16  24   1    11058.60    11091.10     86.52 o 
  17  24   1       36.22       40.70     15.53 o 
  18  24   1     7116.39     7093.97     72.13 o 
  19  24   1        7.03       13.57     16.92 o 
  20  24   1     1114.89     1151.28     27.00 o 
  21  24   1        6.74      -31.03     17.13 o 
  22  24   1     1069.49     1045.01     27.26 o 
  23  24   1      651.17      706.92     26.43 o 
  24  24   1       51.46       54.07     21.47 o 
 -24  25   1      571.89      628.39     30.64 o 
 -23  25   1      486.74      507.39     25.79 o 
 -22  25   1       18.27        6.44     18.79 o 
 -21  25   1     2933.04     2914.40     42.23 o 
 -20  25   1       63.38       30.46     18.73 o 
 -19  25   1     4974.02     4969.37     54.01 o 
 -18  25   1      243.91      223.88     18.40 o 
 -17  25   1     1108.54     1122.34     25.48 o 
 -16  25   1       57.66       50.21     12.85 o 
 -15  25   1      306.81      339.30     17.34 o 
 -14  25   1     1485.49     1426.11     25.52 o 
 -13  25   1       30.12       30.74     14.29 o 
 -12  25   1       89.52       81.68     14.40 o 
 -11  25   1     1177.36     1166.51     23.87 o 
 -10  25   1       12.60        7.94     13.50 o 
  -9  25   1     5861.63     5748.17     51.87 o 
  -8  25   1      660.68      593.23     18.98 o 
  -7  25   1    12330.14    11988.38     89.16 o 
  -6  25   1      318.42      315.10     18.04 o 
  -5  25   1     3344.07     3316.38     37.27 o 
  -4  25   1        5.25        0.89     12.73 o 
  -3  25   1      867.88      848.90     19.97 o 
  -2  25   1        8.29        3.20     12.50 o 
  -1  25   1        4.33       -8.33     11.34 o 
   0  25   1      113.36       98.06     12.23 o 
   1  25   1     3265.97     3194.84     32.15 o 
   2  25   1      931.54      825.14     17.74 o 
   3  25   1     8970.18     8864.24     65.20 o 
   4  25   1      109.02       86.22     12.02 o 
   5  25   1    11635.52    11563.21     76.20 o 
   6  25   1      550.72      528.65     15.34 o 
   7  25   1     3177.02     3072.62     35.49 o 
   8  25   1      866.51      847.63     20.13 o 
   9  25   1      847.40      817.70     19.59 o 
  10  25   1      864.95      738.20     18.70 o 
  11  25   1        1.41       -3.93     13.02 o 
  12  25   1      175.55      162.53     14.64 o 
  13  25   1      102.15       49.14     10.89 o 
  14  25   1       83.82       63.52     14.42 o 
  15  25   1     2940.53     2837.51     35.29 o 
  16  25   1      180.83      176.38     17.35 o 
  17  25   1     9201.10     9289.29     76.79 o 
  18  25   1      151.65      118.89     18.08 o 
  19  25   1     2870.48     2868.87     39.51 o 
  20  25   1      185.04      203.99     19.95 o 
  21  25   1      194.44      183.84     19.98 o 
  22  25   1       84.77      119.01     20.47 o 
  23  25   1       28.54       31.21     21.15 o 
  24  25   1       70.07       47.80     23.56 o 
  25  25   1       11.64      -19.40     25.56 o 
 -25  26   1        6.95      -23.93     27.09 o 
 -24  26   1      102.76       78.11     26.63 o 
 -23  26   1      148.85      143.87     26.99 o 
 -22  26   1      410.37      466.52     26.16 o 
 -21  26   1      164.88      120.63     20.67 o 
 -20  26   1     1131.17     1202.73     30.45 o 
 -19  26   1      111.63      116.95     20.25 o 
 -18  26   1     1194.42     1188.03     29.40 o 
 -17  26   1      638.40      627.98     23.37 o 
 -16  26   1       50.86       57.28     16.93 o 
 -15  26   1      924.50      836.55     23.01 o 
 -14  26   1     1211.38     1225.26     24.92 o 
 -13  26   1        6.07       -2.14     14.38 o 
 -12  26   1      131.86      118.64     15.31 o 
 -11  26   1        2.47        3.12     13.94 o 
 -10  26   1     1684.99     1637.13     26.52 o 
  -9  26   1       10.47        7.74     14.20 o 
  -8  26   1     4464.17     4485.35     45.91 o 
  -7  26   1      313.77      310.38     17.27 o 
  -6  26   1     4571.32     4491.76     52.45 o 
  -5  26   1      587.03      582.55     18.37 o 
  -4  26   1     1332.47     1299.61     24.62 o 
  -3  26   1       91.72       53.44     14.16 o 
  -2  26   1     1010.91      955.35     21.73 o 
  -1  26   1      616.00      623.67     18.15 o 
   0  26   1      700.52      655.99     17.76 o 
   1  26   1     1395.76     1345.90     22.31 o 
   2  26   1     2902.12     2964.42     32.35 o 
   3  26   1      205.35      179.09     13.41 o 
   4  26   1     8150.07     8232.02     61.24 o 
   5  26   1      285.35      312.15     14.36 o 
   6  26   1     5708.79     5590.16     45.83 o 
   7  26   1       74.65       71.45     12.51 o 
   8  26   1     1906.24     1880.41     28.45 o 
   9  26   1      482.20      522.75     18.00 o 
  10  26   1      231.43      239.76     15.84 o 
  11  26   1      206.21      170.97     15.37 o 
  12  26   1       18.21      -12.17     14.37 o 
  13  26   1        2.05      -11.96     11.73 o 
  14  26   1     1478.29     1420.26     27.95 o 
  15  26   1      240.14      244.87     18.06 o 
  16  26   1     5847.56     5763.94     55.46 o 
  17  26   1      122.89       87.55     17.85 o 
  18  26   1     6522.49     6400.90     61.83 o 
  19  26   1       11.16       14.34     17.95 o 
  20  26   1     1105.53     1080.43     28.32 o 
  21  26   1      136.31       99.81     20.43 o 
  22  26   1      176.36      200.71     21.93 o 
  23  26   1      133.48      106.82     24.62 o 
  24  26   1      322.35      292.20     32.33 o 
  25  26   1        4.18      -39.86     27.45 o 
  26  26   1     2088.56     2167.36     51.08 o 
 -26  27   1        8.58        1.54     30.67 o 
 -25  27   1     3007.78     3136.15     62.09 o 
 -24  27   1        0.43       25.22     29.35 o 
 -23  27   1     1421.27     1448.68     40.66 o 
 -22  27   1      142.91      191.06     27.74 o 
 -21  27   1      105.12       76.01     23.44 o 
 -20  27   1       61.25       78.53     21.45 o 
 -19  27   1      297.98      309.62     22.59 o 
 -18  27   1      500.13      511.71     24.34 o 
 -17  27   1      199.49      200.25     20.77 o 
 -16  27   1       55.49       35.50     18.49 o 
 -15  27   1     2486.43     2447.98     40.05 o 
 -14  27   1        8.33       -0.46     16.30 o 
 -13  27   1     3920.18     3798.00     42.69 o 
 -12  27   1        2.46      -20.79     14.48 o 
 -11  27   1       27.05       35.30     15.38 o 
 -10  27   1      208.51      219.20     16.70 o 
  -9  27   1      614.33      660.30     20.63 o 
  -8  27   1       41.90       48.54     15.11 o 
  -7  27   1     1943.56     1846.29     30.70 o 
  -6  27   1      436.74      369.71     16.87 o 
  -5  27   1       37.74       13.16     14.85 o 
  -4  27   1      532.97      508.82     19.46 o 
  -3  27   1     1457.56     1482.27     31.12 o 
  -2  27   1     1372.75     1367.88     25.46 o 
  -1  27   1      540.31      523.42     18.00 o 
   0  27   1       39.78       28.94     13.05 o 
   1  27   1       39.45       15.83     13.10 o 
   2  27   1      359.33      392.18     16.05 o 
   3  27   1     2656.09     2458.40     30.36 o 
   4  27   1      367.76      376.30     15.34 o 
   5  27   1     4479.98     4581.19     40.93 o 
   6  27   1      166.83      187.34     14.09 o 
   7  27   1      788.69      823.57     19.41 o 
   8  27   1      128.40       94.11     12.52 o 
   9  27   1       84.11      101.15     14.91 o 
  10  27   1      214.23      170.98     16.22 o 
  11  27   1       52.12       60.44     15.76 o 
  12  27   1      123.99      115.88     16.55 o 
  13  27   1      138.86      115.85     16.15 o 
  14  27   1        7.37       -7.75     16.11 o 
  15  27   1     3521.65     3628.44     53.27 o 
  16  27   1       57.48       63.06     17.85 o 
  17  27   1     2949.41     2764.44     39.18 o 
  18  27   1      167.30      167.63     19.67 o 
  19  27   1     1350.00     1422.95     31.39 o 
  20  27   1        5.82       12.88     19.92 o 
  21  27   1      674.54      711.23     27.25 o 
  22  27   1      330.01      244.82     27.55 o 
  23  27   1      106.48      136.70     36.16 o 
  24  27   1      431.20      436.80     33.09 o 
  25  27   1      527.33      610.27     35.89 o 
  26  27   1      279.37      314.05     33.25 o 
  27  27   1     1713.09     1734.97     50.41 o 
 -27  28   1       15.87       -1.42     32.36 o 
 -26  28   1     2990.97     2926.09     61.54 o 
 -25  28   1       11.30        9.32     31.54 o 
 -24  28   1     1564.83     1532.21     46.76 o 
 -23  28   1      655.80      691.19     36.74 o 
 -22  28   1      553.64      641.02     52.13 o 
 -21  28   1       93.24       89.85     24.88 o 
 -20  28   1      103.74      126.12     24.75 o 
 -19  28   1       64.58       85.62     22.45 o 
 -18  28   1      125.14      106.70     21.00 o 
 -17  28   1       61.71       53.67     19.82 o 
 -16  28   1     2556.99     2570.86     39.61 o 
 -15  28   1        3.44        1.62     18.06 o 
 -14  28   1     5095.73     4931.20     55.40 o 
 -13  28   1      214.68      220.64     19.81 o 
 -12  28   1     1364.86     1471.27     28.09 o 
 -11  28   1        2.77       -5.56     14.72 o 
 -10  28   1      323.43      338.02     18.74 o 
  -9  28   1      755.16      811.85     27.72 o 
  -8  28   1      777.82      846.41     23.06 o 
  -7  28   1     1190.01     1209.12     26.55 o 
  -6  28   1       21.66       25.33     15.27 o 
  -5  28   1      722.21      711.61     21.52 o 
  -4  28   1      321.73      351.81     19.83 o 
  -3  28   1      604.43      603.49     20.97 o 
  -2  28   1     4330.99     4248.43     45.47 o 
  -1  28   1       30.11       30.12     14.48 o 
   0  28   1     3941.33     4073.25     42.06 o 
   1  28   1       51.49       56.90     14.23 o 
   2  28   1       70.31       38.67     13.37 o 
   3  28   1      401.75      448.53     19.24 o 
   4  28   1      928.19      931.26     21.13 o 
   5  28   1      252.81      290.01     15.62 o 
   6  28   1      307.19      307.71     17.95 o 
   7  28   1        0.89        5.24     13.08 o 
   8  28   1      695.50      654.66     20.68 o 
   9  28   1       35.36       21.37     15.76 o 
  10  28   1     3017.39     3092.77     38.12 o 
  11  28   1       63.64       77.97     17.54 o 
  12  28   1      334.45      381.10     20.55 o 
  13  28   1       35.72       21.82     15.63 o 
  14  28   1     1166.12     1152.58     27.91 o 
  15  28   1     1170.91     1159.54     28.21 o 
  16  28   1     2723.27     2746.66     39.18 o 
  17  28   1      146.48      153.41     20.85 o 
  18  28   1      315.37      326.08     22.74 o 
  19  28   1       61.45       87.72     20.59 o 
  20  28   1       47.51       66.34     21.08 o 
  21  28   1      102.80      125.60     24.63 o 
  22  28   1      764.06      787.57     34.70 o 
  23  28   1       56.83       62.33     28.76 o 
  24  28   1        9.13        5.74     28.66 o 
  25  28   1        6.73       26.76     29.59 o 
  26  28   1      195.70      171.43     32.36 o 
  27  28   1       11.29      -26.17     32.20 o 
  28  28   1     1470.40     1615.30     50.71 o 
 -28  29   1        1.02      -13.70     33.55 o 
 -27  29   1     1880.94     1901.49     55.38 o 
 -26  29   1      150.63      142.42     34.48 o 
 -25  29   1     1118.70     1073.95     43.77 o 
 -24  29   1        5.30      -60.03     30.02 o 
 -23  29   1      738.38      768.27     39.33 o 
 -22  29   1      292.66      294.20     33.03 o 
 -21  29   1       91.52      103.56     29.59 o 
 -20  29   1      200.89      171.79     27.25 o 
 -19  29   1       18.84       10.66     26.09 o 
 -18  29   1       61.13       34.40     22.87 o 
 -17  29   1     1626.33     1739.97     39.03 o 
 -16  29   1      256.10      265.77     23.41 o 
 -15  29   1     3390.49     3403.37     46.88 o 
 -14  29   1        0.38       -1.41     19.55 o 
 -13  29   1     3964.30     4070.27     51.35 o 
 -12  29   1      118.27      130.33     19.48 o 
 -11  29   1     1465.63     1492.77     29.88 o 
 -10  29   1      153.06      162.41     17.62 o 
  -9  29   1        4.56      -14.81     15.78 o 
  -8  29   1       55.78       56.37     16.57 o 
  -7  29   1       27.72       27.50     15.86 o 
  -6  29   1      944.96      897.81     25.95 o 
  -5  29   1     3264.78     3187.43     41.03 o 
  -4  29   1       87.97       65.48     17.72 o 
  -3  29   1     8953.12     8936.45     77.73 o 
  -2  29   1      266.25      289.03     18.26 o 
  -1  29   1     6424.64     6549.60     58.99 o 
   0  29   1      133.57      167.33     16.39 o 
   1  29   1       87.04       75.25     15.19 o 
   2  29   1       71.36       54.93     14.63 o 
   3  29   1      248.20      265.58     16.55 o 
   4  29   1      163.99      180.23     15.82 o 
   5  29   1     1410.71     1405.05     25.01 o 
   6  29   1       80.02       63.13     15.14 o 
   7  29   1       30.27       34.89     13.17 o 
   8  29   1        6.53        5.03     16.14 o 
   9  29   1     3267.89     3207.74     40.91 o 
  10  29   1       17.31       26.31     17.46 o 
  11  29   1     2740.88     2769.92     39.50 o 
  12  29   1      250.50      227.67     19.98 o 
  13  29   1     1261.23     1270.72     34.73 o 
  14  29   1       11.55       12.03     18.99 o 
  15  29   1      171.78      163.43     21.83 o 
  16  29   1        8.24        9.37     19.96 o 
  17  29   1      760.68      759.34     28.36 o 
  18  29   1      134.93      113.90     21.71 o 
  19  29   1       57.06       51.17     22.58 o 
  20  29   1       52.92       37.09     25.09 o 
  21  29   1      544.75      633.33     34.57 o 
  22  29   1        8.00      -30.46     29.67 o 
  23  29   1     1829.03     1920.91     50.63 o 
  24  29   1       28.95       59.13     29.68 o 
  25  29   1      139.32      124.42     31.21 o 
  26  29   1       41.34       31.38     31.51 o 
  27  29   1       14.86       34.22     32.07 o 
  28  29   1       20.95       14.00     33.86 o 
  29  29   1     1130.04     1176.40     60.77 o 
 -29  30   1      322.73      346.08     39.32 o 
 -28  30   1     2449.22     2648.48     62.48 o 
 -27  30   1      151.47      197.66     38.89 o 
 -26  30   1     1668.65     1580.45     50.47 o 
 -25  30   1      163.97      198.83     35.24 o 
 -24  30   1      463.94      495.71     36.89 o 
 -23  30   1       29.81      -10.43     30.93 o 
 -22  30   1      138.03      129.31     31.98 o 
 -21  30   1        3.73      -15.55     28.60 o 
 -20  30   1       50.03       28.70     29.47 o 
 -19  30   1      113.11      165.17     33.74 o 
 -18  30   1      494.67      534.94     34.33 o 
 -17  30   1      192.58      161.81     32.16 o 
 -16  30   1     2311.18     2231.80     45.20 o 
 -15  30   1       81.32       81.59     24.40 o 
 -14  30   1     7553.56     7286.99     74.91 o 
 -13  30   1      299.42      294.04     23.04 o 
 -12  30   1     6611.51     6536.34     71.32 o 
 -11  30   1       20.62       46.51     19.66 o 
 -10  30   1     2001.70     1988.37     39.56 o 
  -9  30   1       12.46       -4.70     16.43 o 
  -8  30   1      232.32      239.31     19.02 o 
  -7  30   1      583.08      626.11     28.77 o 
  -6  30   1      113.53       90.37     18.62 o 
  -5  30   1        6.24       16.16     17.59 o 
  -4  30   1     3664.02     3744.97     47.00 o 
  -3  30   1      290.66      385.78     20.43 o 
  -2  30   1     6214.14     6186.27     61.09 o 
  -1  30   1       27.84       89.29     17.65 o 
   0  30   1     3706.49     3650.07     40.16 o 
   1  30   1      243.98      250.22     17.46 o 
   2  30   1      928.50      933.09     22.99 o 
   3  30   1     2301.80     2206.57     31.07 o 
   4  30   1        1.24      -15.60     15.51 o 
   5  30   1        4.87      -15.93     15.50 o 
   6  30   1       50.91       47.61     15.86 o 
   7  30   1      453.36      521.93     22.35 o 
   8  30   1     3391.83     3483.78     50.95 o 
   9  30   1     1190.98     1223.86     29.91 o 
  10  30   1     5938.82     5875.73     64.10 o 
  11  30   1       19.26       19.85     18.82 o 
  12  30   1     2831.08     2835.34     42.34 o 
  13  30   1       52.49       64.61     20.58 o 
  14  30   1        6.14       -5.14     20.53 o 
  15  30   1       98.62       75.95     21.46 o 
  16  30   1      423.27      410.88     26.40 o 
  17  30   1      369.99      385.62     28.26 o 
  18  30   1        1.06      -24.33     22.95 o 
  19  30   1       89.58      102.68     27.23 o 
  20  30   1      999.29     1000.43     38.42 o 
  21  30   1      573.97      619.58     37.25 o 
  22  30   1     4616.34     4762.97     75.76 o 
  23  30   1        4.57       16.67     31.26 o 
  24  30   1      312.12      303.16     35.12 o 
  25  30   1       33.24       66.52     31.91 o 
  26  30   1        2.17       10.79     31.41 o 
  27  30   1       75.22       63.41     32.93 o 
  28  30   1      131.72       56.22     35.36 o 
  29  30   1       19.37       14.13     35.25 o 
  30  30   1      200.44      197.78     38.37 o 
 -30  31   1      109.63      116.10     38.09 o 
 -29  31   1      502.96      584.62     42.70 o 
 -28  31   1      104.18       60.44     37.52 o 
 -27  31   1     1325.12     1537.66     52.00 o 
 -26  31   1       32.99       71.50     34.41 o 
 -25  31   1     1572.36     1653.02     51.41 o 
 -24  31   1      103.88      115.54     33.65 o 
 -23  31   1      205.63      201.57     40.08 o 
 -22  31   1       41.34      -31.27     32.03 o 
 -21  31   1      396.95      455.24     37.27 o 
 -20  31   1      642.81      654.58     39.54 o 
 -19  31   1       37.07       36.88     33.34 o 
 -18  31   1        2.21       21.07     32.31 o 
 -17  31   1      746.92      755.03     41.24 o 
 -16  31   1      143.11      105.04     30.42 o 
 -15  31   1     2814.88     2622.84     49.02 o 
 -14  31   1       84.63       90.04     24.01 o 
 -13  31   1     3297.39     3471.17     62.51 o 
 -12  31   1        0.21       11.56     21.08 o 
 -11  31   1       24.17       -1.25     23.76 o 
 -10  31   1        4.53       14.06     20.66 o 
  -9  31   1        9.47       16.19     19.11 o 
  -8  31   1      323.69      301.19     21.88 o 
  -7  31   1      105.12      101.39     20.20 o 
  -6  31   1      256.22      276.08     21.21 o 
  -5  31   1      555.27      572.61     25.84 o 
  -4  31   1      425.99      446.89     21.10 o 
  -3  31   1     7058.95     7128.13     67.84 o 
  -2  31   1     1031.13     1136.00     28.06 o 
  -1  31   1     8414.92     8297.52     73.34 o 
   0  31   1       64.37       88.95     18.00 o 
   1  31   1     3189.87     3213.31     39.36 o 
   2  31   1        9.72       10.80     16.25 o 
   3  31   1      970.98      988.48     25.38 o 
   4  31   1       17.14       11.86     16.46 o 
   5  31   1       27.78       47.16     17.63 o 
   6  31   1      151.57      115.42     19.64 o 
   7  31   1     1317.70     1355.47     30.93 o 
   8  31   1       81.02       73.59     20.89 o 
   9  31   1     4878.03     4900.93     58.00 o 
  10  31   1       37.58       33.88     20.14 o 
  11  31   1     6207.42     6323.13     80.48 o 
  12  31   1      249.77      231.23     23.00 o 
  13  31   1      955.16      913.50     34.32 o 
  14  31   1      300.15      307.90     25.44 o 
  15  31   1      593.09      658.86     30.31 o 
  16  31   1      518.66      579.86     30.74 o 
  17  31   1      173.94      144.87     26.60 o 
  18  31   1      144.18       88.79     31.87 o 
  19  31   1      121.97       93.80     32.81 o 
  20  31   1        6.60       13.39     29.77 o 
  21  31   1     1756.95     1841.11     53.42 o 
  22  31   1        0.03        0.07     32.81 o 
  23  31   1     1277.82     1378.18     50.63 o 
  24  31   1       46.04       -0.03     32.17 o 
  25  31   1     1122.20     1188.90     46.65 o 
  26  31   1      823.95      873.42     44.13 o 
  27  31   1      108.04       99.84     35.33 o 
  28  31   1        2.41        3.98     34.86 o 
  29  31   1       10.89       -6.02     35.57 o 
  30  31   1       11.89       -4.63     36.38 o 
  31  31   1      488.13      415.65     42.39 o 
 -31  32   1       62.83       29.61     43.88 o 
 -30  32   1        4.70       -2.25     39.63 o 
 -29  32   1       51.02       40.05     37.58 o 
 -28  32   1       90.40       47.00     37.68 o 
 -27  32   1      270.31      278.75     40.87 o 
 -26  32   1      302.74      337.32     40.25 o 
 -25  32   1       29.91       14.45     35.72 o 
 -24  32   1        3.21       -8.41     35.08 o 
 -23  32   1       37.93       22.55     34.65 o 
 -22  32   1      546.25      541.39     40.65 o 
 -21  32   1      135.78      181.14     35.64 o 
 -20  32   1      763.69      828.77     42.01 o 
 -19  32   1       93.34       95.08     32.40 o 
 -18  32   1       23.85       26.83     32.64 o 
 -17  32   1      142.78      139.01     34.55 o 
 -16  32   1      694.88      725.76     41.19 o 
 -15  32   1       65.81       71.73     31.89 o 
 -14  32   1     1011.08     1027.30     47.01 o 
 -13  32   1      294.57      306.27     29.30 o 
 -12  32   1     1386.03     1452.54     45.69 o 
 -11  32   1      359.92      386.87     28.43 o 
 -10  32   1       39.35       55.91     22.61 o 
  -9  32   1        6.62      -20.16     21.16 o 
  -8  32   1       92.37       70.95     21.96 o 
  -7  32   1       75.68       35.74     22.04 o 
  -6  32   1      147.03      111.03     23.09 o 
  -5  32   1      218.91      276.10     22.60 o 
  -4  32   1     1159.15     1193.24     31.17 o 
  -3  32   1      362.15      430.36     22.68 o 
  -2  32   1     4247.30     4300.67     50.88 o 
  -1  32   1        0.31       62.29     19.30 o 
   0  32   1     2408.03     2413.23     38.55 o 
   1  32   1      654.62      684.02     27.40 o 
   2  32   1       11.87       18.00     18.57 o 
   3  32   1      443.40      495.92     23.14 o 
   4  32   1     1298.01     1390.91     32.65 o 
   5  32   1     1264.19     1381.87     34.83 o 
   6  32   1      543.10      529.50     25.88 o 
   7  32   1        6.40       -2.10     20.46 o 
   8  32   1     1949.38     2030.56     41.01 o 
   9  32   1      184.23      202.35     23.62 o 
  10  32   1     4719.85     4671.55     59.38 o 
  11  32   1      450.80      551.53     32.19 o 
  12  32   1     3409.89     3314.60     54.75 o 
  13  32   1        0.91      -32.56     22.25 o 
  14  32   1       38.12       35.62     24.03 o 
  15  32   1       12.69      -10.59     24.70 o 
  16  32   1       52.04        2.45     25.96 o 
  17  32   1      171.53      164.67     33.19 o 
  18  32   1      271.08      288.33     35.30 o 
  19  32   1      179.29      156.90     35.27 o 
  20  32   1     1016.67      994.88     50.10 o 
  21  32   1       37.45       41.48     36.36 o 
  22  32   1     3037.87     2976.09     66.81 o 
  23  32   1        5.61       15.66     35.71 o 
  24  32   1     2361.48     2482.35     64.70 o 
  25  32   1       70.19       98.86     37.86 o 
  26  32   1      291.60      236.33     40.75 o 
  27  32   1        4.53      -23.18     37.13 o 
  28  32   1       73.18       24.95     40.86 o 
  29  32   1        9.81       -1.95     41.33 o 
  30  32   1       58.78       80.83     43.19 o 
  31  32   1       73.47       67.02     47.79 o 
  32  32   1      835.59      955.65     60.79 o 
 -32  33   1       67.02       25.94     48.77 o 
 -31  33   1      919.87     1038.16     61.68 o 
 -30  33   1        5.23        8.33     46.19 o 
 -29  33   1       87.36       83.06     45.43 o 
 -28  33   1      496.10      408.09     46.46 o 
 -27  33   1       12.04       -4.42     37.91 o 
 -26  33   1       96.71       91.34     38.74 o 
 -25  33   1       96.27       72.85     37.67 o 
 -24  33   1        1.54      -18.90     35.50 o 
 -23  33   1       30.12       30.10     34.83 o 
 -22  33   1        2.92       29.76     34.83 o 
 -21  33   1      759.38      774.08     48.11 o 
 -20  33   1      456.03      419.28     38.71 o 
 -19  33   1      616.37      542.67     38.71 o 
 -18  33   1       21.44       13.89     34.12 o 
 -17  33   1      101.31      103.04     37.48 o 
 -16  33   1       87.43       65.56     35.93 o 
 -15  33   1      258.56      210.54     37.50 o 
 -14  33   1       44.04       54.85     32.29 o 
 -13  33   1      836.82      873.02     47.22 o 
 -12  33   1       33.04       68.31     28.34 o 
 -11  33   1      471.62      518.14     37.58 o 
 -10  33   1       19.94       18.28     30.00 o 
  -9  33   1      285.94      248.26     28.89 o 
  -8  33   1        1.07      -17.12     25.23 o 
  -7  33   1      627.49      670.80     32.90 o 
  -6  33   1      388.16      393.25     27.24 o 
  -5  33   1      708.78      772.10     37.70 o 
  -4  33   1       87.95       59.12     23.63 o 
  -3  33   1      888.19      946.10     31.25 o 
  -2  33   1       31.59       68.87     20.40 o 
  -1  33   1      144.43      158.97     23.13 o 
   0  33   1       15.58       19.99     20.25 o 
   1  33   1        9.09       24.44     20.83 o 
   2  33   1      263.48      220.84     22.86 o 
   3  33   1       97.10      106.55     22.57 o 
   4  33   1       88.50      121.55     24.10 o 
   5  33   1      293.97      278.15     26.59 o 
   6  33   1       42.96       35.94     23.72 o 
   7  33   1      318.52      310.88     27.18 o 
   8  33   1      123.88      140.29     26.47 o 
   9  33   1     3171.77     3174.83     55.81 o 
  10  33   1       39.12       24.93     25.50 o 
  11  33   1     1869.32     1810.57     56.69 o 
  12  33   1      293.85      315.07     29.56 o 
  13  33   1     1208.97     1258.23     41.48 o 
  14  33   1       10.07      -19.28     29.02 o 
  15  33   1       49.46       55.80     31.12 o 
  16  33   1      225.71      203.70     37.83 o 
  17  33   1     1318.49     1288.47     51.23 o 
  18  33   1       57.62       53.35     34.08 o 
  19  33   1      769.13      861.59     44.57 o 
  20  33   1       39.88       -5.43     36.42 o 
  21  33   1     1663.37     1689.91     57.37 o 
  22  33   1      133.04      197.67     39.90 o 
  23  33   1     2235.25     2270.14     67.52 o 
  24  33   1        6.36      -22.73     38.96 o 
  25  33   1      520.52      594.29     45.36 o 
  26  33   1       33.48       96.24     39.81 o 
  27  33   1       61.95       74.80     40.53 o 
  28  33   1       49.24       46.87     42.74 o 
  29  33   1      312.53      326.63     63.21 o 
  30  33   1      162.21      142.03     48.85 o 
  31  33   1      116.91      118.51     50.00 o 
  32  33   1       28.16       18.59     49.24 o 
  33  33   1     1259.46     1088.86     68.18 o 
 -33  34   1        1.62       44.63     57.95 o 
 -32  34   1      889.76     1111.09     75.90 o 
 -31  34   1       30.52       50.99     49.62 o 
 -30  34   1      210.42      196.13     50.02 o 
 -29  34   1       10.35       29.10     47.11 o 
 -28  34   1      105.17      156.87     40.70 o 
 -27  34   1      181.61      176.23     45.77 o 
 -26  34   1       59.08       49.22     38.99 o 
 -25  34   1      181.11      147.41     38.76 o 
 -24  34   1      107.18       94.89     38.17 o 
 -23  34   1       41.95       32.32     36.66 o 
 -22  34   1      699.49      699.46     44.08 o 
 -21  34   1       17.10      -39.25     33.94 o 
 -20  34   1     3241.73     3305.41     69.85 o 
 -19  34   1       10.33       38.18     36.04 o 
 -18  34   1     2332.47     2268.90    112.54 o 
 -17  34   1      101.60      152.75     39.40 o 
 -16  34   1       25.23      -13.04     36.84 o 
 -15  34   1      421.33      461.52     42.41 o 
 -14  34   1      315.65      329.38     37.35 o 
 -13  34   1      185.50      190.56     37.31 o 
 -12  34   1       78.50       14.77     35.24 o 
 -11  34   1      111.24      127.29     36.48 o 
 -10  34   1     2266.09     2339.61     63.47 o 
  -9  34   1       14.30       59.11     30.55 o 
  -8  34   1     2087.18     2158.46     51.41 o 
  -7  34   1       82.99      120.74     29.05 o 
  -6  34   1      406.14      450.50     33.18 o 
  -5  34   1       19.56       30.99     24.75 o 
  -4  34   1      596.90      651.92     33.89 o 
  -3  34   1      391.85      404.14     33.48 o 
  -2  34   1      120.01       94.36     25.01 o 
  -1  34   1       27.18       28.75     24.97 o 
   0  34   1      128.09      135.56     28.14 o 
   1  34   1       73.69       74.88     27.07 o 
   2  34   1       55.00       31.25     28.76 o 
   3  34   1       66.09      123.48     27.55 o 
   4  34   1     2543.01     2554.12     50.51 o 
   5  34   1      297.65      301.72     28.86 o 
   6  34   1      279.00      256.81     30.92 o 
   7  34   1      145.10      220.81     31.23 o 
   8  34   1      198.11      220.96     31.14 o 
   9  34   1       38.35       54.22     28.97 o 
  10  34   1     1383.65     1384.70     44.24 o 
  11  34   1       19.66       20.67     30.19 o 
  12  34   1      544.29      598.26     47.03 o 
  13  34   1       50.30       43.01     34.03 o 
  14  34   1      243.56      308.30     37.88 o 
  15  34   1       35.16      -33.50     33.91 o 
  16  34   1      424.11      383.90     52.53 o 
  17  34   1       96.64      122.06     36.38 o 
  18  34   1       73.69      125.67     38.16 o 
  19  34   1        3.08       12.63     39.92 o 
  20  34   1     1322.04     1384.65     66.63 o 
  21  34   1        9.02        6.93     37.10 o 
  22  34   1     1220.37     1254.97     54.98 o 
  23  34   1       50.39       85.91     40.74 o 
  24  34   1      340.44      196.29     63.10 o 
  25  34   1       17.59       17.98     40.74 o 
  26  34   1        1.78      -11.25     41.38 o 
  27  34   1      106.98       17.69     42.59 o 
  28  34   1        6.46        1.03     45.12 o 
  29  34   1       44.92      123.61     48.51 o 
  30  34   1       36.15      113.95     49.33 o 
  31  34   1       55.02       33.78     49.32 o 
  32  34   1       85.89       -0.57     48.80 o 
  33  34   1      179.80       97.69     59.44 o 
 -32  35   1      406.46      479.02     65.01 o 
 -31  35   1      881.66      866.97     61.44 o 
 -30  35   1       19.30        6.16     48.02 o 
 -29  35   1      114.25      117.90     49.14 o 
 -28  35   1       12.56       -6.35     46.03 o 
 -27  35   1      145.72      108.35     43.59 o 
 -26  35   1      288.95      293.11     42.05 o 
 -25  35   1       78.60       13.20     45.96 o 
 -24  35   1       33.14       15.17     37.24 o 
 -23  35   1     2181.00     2254.47     61.72 o 
 -22  35   1       76.33       51.76     36.70 o 
 -21  35   1     2191.15     2242.58     64.11 o 
 -20  35   1      282.96      282.07     40.55 o 
 -19  35   1     2254.38     2268.44     70.48 o 
 -18  35   1      513.40      557.07     43.05 o 
 -17  35   1      207.94      207.77     41.38 o 
 -16  35   1      215.60      249.15     41.57 o 
 -15  35   1      466.92      478.14     43.02 o 
 -14  35   1       27.98       -6.93     34.19 o 
 -13  35   1      175.60      191.90     45.05 o 
 -12  35   1        2.33      -22.55     34.61 o 
 -11  35   1     1129.72     1113.90     50.81 o 
 -10  35   1       52.06       41.96     35.59 o 
  -9  35   1     3687.55     3654.50     78.37 o 
  -8  35   1      110.12      150.91     31.98 o 
  -7  35   1     4883.85     4780.33     75.10 o 
  -6  35   1       60.95       54.25     27.82 o 
  -5  35   1      279.83      240.70     29.63 o 
  -4  35   1      652.23      749.38     35.23 o 
  -3  35   1        2.99       46.91     27.52 o 
  -2  35   1      148.21      128.69     29.84 o 
  -1  35   1        7.66       34.42     28.80 o 
   0  35   1       10.63       -3.79     30.11 o 
   1  35   1     1485.23     1665.75     53.43 o 
   2  35   1       15.29        8.82     30.37 o 
   3  35   1     1974.62     2111.59     69.83 o 
   4  35   1        0.72       47.07     29.32 o 
   5  35   1     2804.96     2802.94     61.38 o 
   6  35   1      155.38      114.48     31.60 o 
   7  35   1     1380.72     1428.50     51.16 o 
   8  35   1        7.07       37.60     31.21 o 
   9  35   1      291.18      326.54     35.16 o 
  10  35   1      814.46      850.79     42.37 o 
  11  35   1      444.80      459.02     39.76 o 
  12  35   1        0.82       39.87     34.65 o 
  13  35   1       10.21        9.47     35.10 o 
  14  35   1       29.12       19.10     35.60 o 
  15  35   1      401.15      363.76     40.92 o 
  16  35   1        1.16       -3.23     36.14 o 
  17  35   1      640.63      608.46     45.32 o 
  18  35   1      141.81      146.99     39.30 o 
  19  35   1       93.29      111.91     42.43 o 
  20  35   1       91.90       45.41     41.64 o 
  21  35   1      144.39      173.37     43.77 o 
  22  35   1      106.32       81.97     43.82 o 
  23  35   1      754.62      793.60     54.37 o 
  24  35   1      117.90       77.11     44.48 o 
  25  35   1        0.62       41.86     42.01 o 
  26  35   1        0.23      -26.13     41.58 o 
  27  35   1      127.16      117.52     49.33 o 
  28  35   1      467.17      505.80     55.51 o 
  29  35   1      763.12      790.53     64.29 o 
  30  35   1       25.68       76.29     53.49 o 
  31  35   1       37.45      -50.24     51.83 o 
  32  35   1       49.04       16.15     58.68 o 
 -31  36   1      193.42      188.23     60.43 o 
 -30  36   1      468.16      530.34     61.65 o 
 -29  36   1        4.89      -13.69     48.01 o 
 -28  36   1        8.03      -92.95     46.48 o 
 -27  36   1        2.45      -29.36     47.04 o 
 -26  36   1        0.27      -19.21     46.63 o 
 -25  36   1      111.65      144.21     41.12 o 
 -24  36   1       64.48       52.04     41.75 o 
 -23  36   1      208.76      196.10     42.72 o 
 -22  36   1      563.08      523.54     46.23 o 
 -21  36   1       17.15       67.15     39.22 o 
 -20  36   1     1399.59     1434.52     54.98 o 
 -19  36   1      148.37      148.00     39.29 o 
 -18  36   1      899.11     1029.89     50.07 o 
 -17  36   1        5.18        9.18     39.50 o 
 -16  36   1      193.53      133.15     40.12 o 
 -15  36   1       81.45       13.35     41.30 o 
 -14  36   1       19.61      -16.17     41.35 o 
 -13  36   1        3.25      -27.36     36.84 o 
 -12  36   1      849.78      957.03     49.01 o 
 -11  36   1       27.18       33.06     36.78 o 
 -10  36   1     2763.16     2816.10     70.22 o 
  -9  36   1      125.70      204.02     39.04 o 
  -8  36   1     5296.75     5217.37    133.32 o 
  -7  36   1       92.92      112.78     31.18 o 
  -6  36   1     2358.56     2413.84     55.20 o 
  -5  36   1       20.42       33.21     29.56 o 
  -4  36   1      378.92      459.91     33.52 o 
  -3  36   1      700.97      757.18     44.80 o 
  -2  36   1       16.39       13.37     30.98 o 
  -1  36   1      453.69      498.00     34.91 o 
   0  36   1        9.62       34.01     30.98 o 
   1  36   1      112.90       81.85     35.06 o 
   2  36   1     3703.02     3706.95     75.60 o 
   3  36   1       38.59       35.44     35.08 o 
   4  36   1     5044.80     5039.35     78.11 o 
   5  36   1     1611.13     1853.06     52.38 o 
   6  36   1      650.83      618.88     43.59 o 
   7  36   1        1.58       -7.37     34.24 o 
   8  36   1      502.74      549.74     42.29 o 
   9  36   1       68.07       84.78     33.39 o 
  10  36   1        6.55       -2.62     34.13 o 
  11  36   1       50.19       75.76     35.48 o 
  12  36   1        7.73      -66.97     33.49 o 
  13  36   1        3.33        6.56     36.40 o 
  14  36   1     1856.94     1916.86     59.20 o 
  15  36   1       12.80       35.43     37.44 o 
  16  36   1     1956.69     2152.78     81.91 o 
  17  36   1       33.84        6.30     38.33 o 
  18  36   1     1391.16     1514.40     71.72 o 
  19  36   1      398.64      335.46     47.64 o 
  20  36   1      167.75      265.38     46.02 o 
  21  36   1      896.53      880.97     55.59 o 
  22  36   1       15.49       33.51     44.11 o 
  23  36   1       90.75       90.34     45.03 o 
  24  36   1      110.68      128.15     47.59 o 
  25  36   1      150.16      239.90     49.03 o 
  26  36   1      290.10      241.60     55.39 o 
  27  36   1        0.34      -24.82     55.10 o 
  28  36   1      356.88      318.62     58.62 o 
  29  36   1      101.02       56.10     57.91 o 
  30  36   1       22.15       13.76     54.30 o 
  31  36   1       75.22       28.28     58.88 o 
 -30  37   1        0.80       -2.91     56.72 o 
 -29  37   1       12.03      -32.78     55.09 o 
 -28  37   1       98.35      116.61     51.41 o 
 -27  37   1       72.45      147.78     54.19 o 
 -26  37   1       31.47       65.69     52.28 o 
 -25  37   1      249.20      164.75     52.83 o 
 -24  37   1      287.62      320.38     46.01 o 
 -23  37   1      989.66     1075.40     54.07 o 
 -22  37   1       46.00       46.59     40.58 o 
 -21  37   1      973.00      955.29     62.02 o 
 -20  37   1      199.36      188.65     41.97 o 
 -19  37   1     2127.23     2217.94     64.23 o 
 -18  37   1      135.55      127.30     40.17 o 
 -17  37   1      368.35      416.81     42.45 o 
 -16  37   1      244.80      264.23     46.94 o 
 -15  37   1       35.96       50.30     43.15 o 
 -14  37   1        8.36       33.50     42.30 o 
 -13  37   1       21.62       81.73     39.39 o 
 -12  37   1      596.11      558.08     59.41 o 
 -11  37   1      292.41      313.87     41.93 o 
 -10  37   1        0.35       18.78     35.60 o 
  -9  37   1     3026.80     3153.14     70.99 o 
  -8  37   1      439.61      538.07     39.51 o 
  -7  37   1      711.38      693.96     45.71 o 
  -6  37   1      299.46      300.38     34.04 o 
  -5  37   1      801.02      793.21     42.19 o 
  -4  37   1        8.63      -10.88     32.39 o 
  -3  37   1      254.67      298.71     36.06 o 
  -2  37   1       19.94       44.36     33.62 o 
  -1  37   1        3.88      -32.46     41.86 o 
   0  37   1      232.60      278.45     35.43 o 
   1  37   1      513.27      478.24     39.41 o 
   2  37   1      106.22      154.04     33.81 o 
   3  37   1     1470.55     1571.27     55.67 o 
   4  37   1      874.90     1010.33     52.21 o 
   5  37   1     3284.02     3328.42     73.42 o 
   6  37   1       32.57       10.50     37.43 o 
   7  37   1      194.02      200.31     38.24 o 
   8  37   1       14.01       61.34     39.80 o 
   9  37   1       65.04       85.59     41.10 o 
  10  37   1       27.06        3.77     38.28 o 
  11  37   1      199.70      160.33     38.26 o 
  12  37   1      146.11      123.22     38.38 o 
  13  37   1     2206.06     2397.86     69.46 o 
  14  37   1       39.07       64.60     37.69 o 
  15  37   1     2031.66     2086.87     67.75 o 
  16  37   1       72.05       40.99     38.30 o 
  17  37   1     1972.11     2097.27     63.87 o 
  18  37   1      311.60      284.51     46.71 o 
  19  37   1      226.78      279.55     47.18 o 
  20  37   1        2.44      -59.91     41.10 o 
  21  37   1      880.72      909.04     56.66 o 
  22  37   1      111.51      106.56     46.30 o 
  23  37   1       29.10       82.87     47.05 o 
  24  37   1       61.34       98.74     47.68 o 
  25  37   1       25.33      -11.02     51.12 o 
  26  37   1      151.54      192.13     53.47 o 
  27  37   1      813.04      844.52     65.44 o 
  28  37   1        0.24      -36.97     51.95 o 
  29  37   1     2143.23     2387.48    121.70 o 
  30  37   1       11.13       -9.76     58.78 o 
 -29  38   1       14.04       27.34     63.19 o 
 -28  38   1       43.33      169.93     65.55 o 
 -27  38   1       10.23       -0.78     57.62 o 
 -26  38   1       45.01        9.41     52.22 o 
 -25  38   1        1.88       42.28     52.66 o 
 -24  38   1      209.52      233.90     54.62 o 
 -23  38   1      105.19       36.75     50.77 o 
 -22  38   1      139.14       56.52     41.69 o 
 -21  38   1        3.80      -18.71     39.81 o 
 -20  38   1     1221.64     1291.98     64.00 o 
 -19  38   1      415.72      465.55     45.52 o 
 -18  38   1        4.26      -26.91     41.56 o 
 -17  38   1        2.36       30.57     41.11 o 
 -16  38   1      631.94      674.73     59.73 o 
 -15  38   1       29.76      -22.10     43.45 o 
 -14  38   1       29.88        1.00     43.73 o 
 -13  38   1      735.95      858.34     51.29 o 
 -12  38   1       11.76       31.25     39.24 o 
 -11  38   1       30.81       35.76     37.54 o 
 -10  38   1      863.66      853.63     47.14 o 
  -9  38   1       71.57      113.10     37.98 o 
  -8  38   1     2734.64     2781.74     78.81 o 
  -7  38   1      262.14      252.66     38.28 o 
  -6  38   1      539.94      579.70     42.87 o 
  -5  38   1        1.35       -4.50     33.28 o 
  -4  38   1       77.08       17.53     33.87 o 
  -3  38   1     1290.00     1374.96     51.88 o 
  -2  38   1       91.79       71.12     35.39 o 
  -1  38   1      251.95      233.79     37.86 o 
   0  38   1       31.64       16.60     32.38 o 
   1  38   1       10.47       30.68     33.32 o 
   2  38   1     3095.97     3225.26     71.16 o 
   3  38   1      202.32      257.86     36.83 o 
   4  38   1     3154.99     3224.51     71.67 o 
   5  38   1      209.36      248.45     42.18 o 
   6  38   1     1014.23     1044.60     53.98 o 
   7  38   1      485.62      517.38     46.89 o 
   8  38   1       27.02       36.24     53.59 o 
   9  38   1      481.83      443.49     45.44 o 
  10  38   1      329.01      342.88     45.93 o 
  11  38   1       97.41       85.46     41.80 o 
  12  38   1      316.85      375.09     46.82 o 
  13  38   1      283.23      329.34     42.63 o 
  14  38   1     1381.07     1365.57     55.80 o 
  15  38   1        0.03      -22.33     38.79 o 
  16  38   1     1385.75     1422.72     57.13 o 
  17  38   1       96.62       85.88     44.40 o 
  18  38   1      277.40      227.84     46.87 o 
  19  38   1        4.59       14.79     43.56 o 
  20  38   1      188.66      209.60     47.22 o 
  21  38   1      109.33       83.81     47.43 o 
  22  38   1      292.39      343.57     50.77 o 
  23  38   1        6.61      -54.03     50.62 o 
  24  38   1       60.08       59.35     53.40 o 
  25  38   1        1.20        9.76     51.98 o 
  26  38   1      914.01      906.66     66.95 o 
  27  38   1       63.84      139.88     54.81 o 
  28  38   1      725.88      761.81     65.66 o 
  29  38   1       16.70       -2.38     59.30 o 
 -27  39   1     1333.62     1561.04     91.57 o 
 -26  39   1      182.58      115.96     64.12 o 
 -25  39   1       91.24       37.86     53.24 o 
 -24  39   1       14.45       38.19     52.72 o 
 -23  39   1       26.53      -19.28     50.79 o 
 -22  39   1       33.10      107.49     51.98 o 
 -21  39   1       16.72      -60.39     43.71 o 
 -20  39   1      216.99      230.19     47.05 o 
 -19  39   1      209.65      129.44     45.03 o 
 -18  39   1      116.74      111.25     43.73 o 
 -17  39   1     1054.17     1167.35     56.41 o 
 -16  39   1       50.33       53.05     41.74 o 
 -15  39   1      649.62      613.89     53.73 o 
 -14  39   1        0.85       49.12     45.18 o 
 -13  39   1      263.53      247.24     47.91 o 
 -12  39   1        1.32      -25.16     39.41 o 
 -11  39   1        4.56      -11.34     39.98 o 
 -10  39   1        9.25       66.45     38.17 o 
  -9  39   1      353.50      292.21     43.26 o 
  -8  39   1      133.00      183.12     40.18 o 
  -7  39   1      213.26      222.53     39.90 o 
  -6  39   1      817.36      883.18     51.75 o 
  -5  39   1      291.80      321.98     40.30 o 
  -4  39   1      166.42      212.91     38.98 o 
  -3  39   1      486.37      539.58     46.64 o 
  -2  39   1        6.13      -22.36     35.36 o 
  -1  39   1       82.74      101.88     37.19 o 
   0  39   1      284.76      360.09     40.90 o 
   1  39   1      183.47      173.59     36.24 o 
   2  39   1       53.05       58.77     38.04 o 
   3  39   1      618.45      632.44     43.69 o 
   4  39   1        2.05       62.12     36.24 o 
   5  39   1     2124.07     2260.19     66.98 o 
   6  39   1       52.08       69.83     39.15 o 
   7  39   1       18.76       21.48     36.16 o 
   8  39   1        1.97      -58.58     35.55 o 
   9  39   1      695.50      726.34     55.10 o 
  10  39   1      121.08       43.32     45.88 o 
  11  39   1       14.61      -76.41     44.09 o 
  12  39   1       10.48      -41.71     41.26 o 
  13  39   1      836.29      837.85     54.12 o 
  14  39   1       48.82       59.27     43.45 o 
  15  39   1     1454.28     1539.99     67.86 o 
  16  39   1       12.37       -7.54     40.08 o 
  17  39   1     2318.59     2424.16     82.51 o 
  18  39   1      114.94       98.65     46.32 o 
  19  39   1      242.09      219.81     48.74 o 
  20  39   1      121.75      185.28     48.33 o 
  21  39   1       66.29       -6.35     50.54 o 
  22  39   1      830.50      870.64     64.35 o 
  23  39   1       22.38       81.82     53.47 o 
  24  39   1       14.19      -43.23     51.89 o 
  25  39   1       20.43       43.03     54.74 o 
  26  39   1        3.45      -40.42     53.71 o 
  27  39   1     1360.12     1352.66     89.80 o 
 -26  40   1      273.63      212.83     67.44 o 
 -25  40   1       48.10       26.59     62.49 o 
 -24  40   1      534.99      494.13     70.69 o 
 -23  40   1      420.84      364.68     57.90 o 
 -22  40   1       11.77        6.61     52.23 o 
 -21  40   1       12.06     -109.61     54.80 o 
 -20  40   1       65.06       69.94     56.40 o 
 -19  40   1       62.45       29.64     47.43 o 
 -18  40   1      253.19      272.51     54.07 o 
 -17  40   1      121.36      138.89     44.82 o 
 -16  40   1      585.64      676.71     51.53 o 
 -15  40   1       50.38       47.78     49.79 o 
 -14  40   1     1053.89     1154.25    106.93 o 
 -13  40   1       31.01        9.45     45.52 o 
 -12  40   1      501.85      571.94     59.06 o 
 -11  40   1       25.39       19.13     43.82 o 
 -10  40   1      238.61      263.61     44.02 o 
  -9  40   1      210.24      127.61     40.99 o 
  -8  40   1      144.98      118.46     41.05 o 
  -7  40   1       43.01      -11.57     37.18 o 
  -6  40   1      344.84      417.57     45.84 o 
  -5  40   1       14.36       24.02     39.50 o 
  -4  40   1      718.74      768.55     49.22 o 
  -3  40   1       30.82       29.58     37.43 o 
  -2  40   1     2080.54     2254.13     64.07 o 
  -1  40   1       30.82       65.82     37.23 o 
   0  40   1      272.92      242.09     40.19 o 
   1  40   1       25.91       12.52     35.95 o 
   2  40   1      972.06     1001.67     50.06 o 
   3  40   1       47.57       47.78     37.58 o 
   4  40   1      227.25      326.87     41.05 o 
   5  40   1       93.04      113.25     40.54 o 
   6  40   1      203.48      152.26     41.65 o 
   7  40   1        3.45        1.43     45.53 o 
   8  40   1      385.55      369.26     51.33 o 
   9  40   1       90.80       38.51     46.66 o 
  10  40   1      483.70      521.65     55.17 o 
  11  40   1       31.99        3.83     46.93 o 
  12  40   1      180.97      172.92     49.69 o 
  13  40   1       57.24       15.41     47.78 o 
  14  40   1      221.95      162.40     50.82 o 
  15  40   1      166.65      166.05     47.61 o 
  16  40   1     1253.96     1281.79     67.96 o 
  17  40   1       12.11       93.26     46.07 o 
  18  40   1      144.44      155.76     48.36 o 
  19  40   1      202.41      160.43     53.70 o 
  20  40   1        4.93      -45.56     50.14 o 
  21  40   1       82.31       50.23     52.37 o 
  22  40   1      128.80      192.01     56.26 o 
  23  40   1        4.12      -40.35     52.42 o 
  24  40   1       59.19       15.90     76.26 o 
  25  40   1      274.14      256.65     58.87 o 
  26  40   1      359.33      343.31     60.58 o 
 -24  41   1       11.63       87.11     74.17 o 
 -23  41   1       70.64      -36.50     70.08 o 
 -22  41   1       12.22      -32.48     69.51 o 
 -21  41   1       69.81       40.98     57.72 o 
 -20  41   1        7.57       27.98     55.84 o 
 -19  41   1       74.52       77.98     57.36 o 
 -18  41   1        0.72      -12.60     55.35 o 
 -17  41   1      429.02      440.39     71.89 o 
 -16  41   1       82.38       40.66     43.76 o 
 -15  41   1      984.40     1051.61     57.13 o 
 -14  41   1        7.78       13.51     45.96 o 
 -13  41   1     1332.64     1415.23     69.90 o 
 -12  41   1        7.11      -61.21     63.47 o 
 -11  41   1       95.94      107.33     45.56 o 
 -10  41   1      116.51      133.47     46.23 o 
  -9  41   1       95.78       74.66     42.06 o 
  -8  41   1       17.82       -0.44     40.34 o 
  -7  41   1        5.10       36.16     44.87 o 
  -6  41   1       33.38       10.44     40.43 o 
  -5  41   1      299.95      351.66     45.39 o 
  -4  41   1       52.54       90.10     40.47 o 
  -3  41   1     1638.66     1753.16     62.24 o 
  -2  41   1        4.66       28.30     37.62 o 
  -1  41   1     1021.17     1105.52     51.57 o 
   0  41   1        1.15       15.21     37.43 o 
   1  41   1      271.42      271.49     50.83 o 
   2  41   1       19.76       57.29     38.02 o 
   3  41   1      306.66      370.09     46.88 o 
   4  41   1       74.05      134.08     47.90 o 
   5  41   1        1.11       -4.32     46.36 o 
   6  41   1       61.60       95.83     48.15 o 
   7  41   1      127.51       81.39     52.24 o 
   8  41   1       17.26       12.15     52.16 o 
   9  41   1      699.88      782.92     59.29 o 
  10  41   1       14.79        1.83     47.49 o 
  11  41   1      532.60      577.81     56.66 o 
  12  41   1      164.80      213.06     51.76 o 
  13  41   1      186.33      140.34     51.67 o 
  14  41   1       31.02       67.37     49.63 o 
  15  41   1      177.15       39.08     49.49 o 
  16  41   1      486.00      554.62     63.26 o 
  17  41   1      491.83      453.50     63.09 o 
  18  41   1       13.78      -42.44     51.02 o 
  19  41   1      211.38      201.92     54.94 o 
  20  41   1        6.21      -27.34     52.00 o 
  21  41   1      564.94      638.86     76.95 o 
  22  41   1       13.84      -47.50     54.11 o 
  23  41   1      146.76      230.69     57.86 o 
  24  41   1      108.26      110.98     56.79 o 
 -22  42   1      122.86      101.65     73.93 o 
 -21  42   1      330.49      340.55    148.94 o 
 -20  42   1        6.50       11.68     68.92 o 
 -19  42   1      110.04       83.41     59.47 o 
 -18  42   1      546.40      606.43     79.68 o 
 -17  42   1        1.20      -81.88     54.46 o 
 -16  42   1     1460.83     1509.00     87.24 o 
 -15  42   1       21.07      -47.88     60.01 o 
 -14  42   1     1203.03     1214.28     68.08 o 
 -13  42   1      127.81      138.16     51.78 o 
 -12  42   1     1234.60     1272.71     68.59 o 
 -11  42   1      245.33      173.20     47.42 o 
 -10  42   1       83.12       20.63     46.31 o 
  -9  42   1       52.96       53.65     50.10 o 
  -8  42   1        1.96       35.18     45.41 o 
  -7  42   1        7.90       16.94     43.24 o 
  -6  42   1      598.99      697.25     56.77 o 
  -5  42   1       11.20      -16.61     40.38 o 
  -4  42   1     1099.23     1236.05     57.62 o 
  -3  42   1       34.33        6.63     40.54 o 
  -2  42   1     2017.93     2090.37     72.20 o 
  -1  42   1       75.68      101.75     40.50 o 
   0  42   1      425.89      420.58     44.85 o 
   1  42   1       60.96       38.40     40.48 o 
   2  42   1        4.13        4.97     46.51 o 
   3  42   1       10.91      -61.23     52.09 o 
   4  42   1       58.07       88.98     48.06 o 
   5  42   1      389.55      433.24     54.55 o 
   6  42   1       53.91       -9.21     47.94 o 
   7  42   1       64.28       78.40     53.41 o 
   8  42   1     1815.93     1914.78     83.17 o 
   9  42   1        3.32        5.63     51.75 o 
  10  42   1      204.63      165.84     51.23 o 
  11  42   1       71.74       84.14     50.30 o 
  12  42   1      787.00      852.95     67.63 o 
  13  42   1       23.86      -30.39     49.75 o 
  14  42   1        7.33       66.11     51.07 o 
  15  42   1        8.24       59.47     56.45 o 
  16  42   1       20.15        1.45     55.83 o 
  17  42   1       14.30      -47.08     73.30 o 
  18  42   1       83.55       25.14     57.84 o 
  19  42   1      111.85       86.82     58.87 o 
  20  42   1       41.07      -10.50     58.44 o 
  21  42   1        0.88       36.80     59.70 o 
  22  42   1      793.53     1016.40     70.86 o 
 -20  43   1      165.79       89.84     72.00 o 
 -19  43   1      298.18      149.96     85.28 o 
 -18  43   1      172.48      102.92     84.02 o 
 -17  43   1      226.65      202.44     65.58 o 
 -16  43   1      225.77      262.86     68.27 o 
 -15  43   1      954.66      882.38     77.63 o 
 -14  43   1      203.88      138.45     62.64 o 
 -13  43   1      173.98      175.37     74.47 o 
 -12  43   1       72.79       24.28     59.52 o 
 -11  43   1       30.79      -77.33     50.96 o 
 -10  43   1        1.67      -56.37     47.62 o 
  -9  43   1       11.52       59.46     49.55 o 
  -8  43   1      220.99      182.35     52.00 o 
  -7  43   1        2.31        1.66     44.57 o 
  -6  43   1       95.09      109.10     45.96 o 
  -5  43   1      690.95      828.36     53.50 o 
  -4  43   1        0.01       43.48     43.91 o 
  -3  43   1     2813.07     3043.40     89.72 o 
  -2  43   1       62.24      161.05     50.35 o 
  -1  43   1     1170.87     1354.63     73.81 o 
   0  43   1       50.39       67.34     48.30 o 
   1  43   1      266.04      284.07     52.20 o 
   2  43   1      183.63      207.10     51.90 o 
   3  43   1        1.02      -31.41     51.81 o 
   4  43   1       95.76       96.36     50.10 o 
   5  43   1       91.96       39.90     49.95 o 
   6  43   1       14.78       52.58     53.32 o 
   7  43   1     1143.13     1265.12     74.30 o 
   8  43   1      197.48      200.60     56.69 o 
   9  43   1     1974.97     2050.83     86.20 o 
  10  43   1       51.11      -57.87     53.57 o 
  11  43   1      738.21      823.46     64.25 o 
  12  43   1      212.97      203.92     54.56 o 
  13  43   1      322.22      360.08     56.54 o 
  14  43   1      123.15      104.66     57.93 o 
  15  43   1       21.38       47.85     57.51 o 
  16  43   1      142.31      211.08     59.54 o 
  17  43   1       17.09       42.92     59.19 o 
  18  43   1      163.53       67.75     77.41 o 
  19  43   1      163.53       51.62     60.05 o 
  20  43   1      132.14      152.21     61.72 o 
 -18  44   1       41.24     -155.46     77.73 o 
 -17  44   1       41.85      -23.57     94.90 o 
 -16  44   1      410.58      361.10     89.24 o 
 -15  44   1        3.91       95.93     80.39 o 
 -14  44   1      412.36      371.45     68.99 o 
 -13  44   1       12.72       42.39     71.21 o 
 -12  44   1      181.17      148.30     72.39 o 
 -11  44   1      415.72      444.92     82.97 o 
 -10  44   1      451.55      455.61     69.83 o 
  -9  44   1        3.49      -96.99     58.63 o 
  -8  44   1       23.69       65.79     61.39 o 
  -7  44   1        1.75        6.97     60.43 o 
  -6  44   1      305.97      238.88     58.64 o 
  -5  44   1       72.37      107.49     49.88 o 
  -4  44   1      876.70      880.23     62.42 o 
  -3  44   1       22.27       44.34     49.48 o 
  -2  44   1      897.40     1023.96     64.84 o 
  -1  44   1       16.64      -44.24     46.86 o 
   0  44   1      149.89      156.98     55.75 o 
   1  44   1       43.85       72.12     50.26 o 
   2  44   1        4.42      -39.47     52.12 o 
   3  44   1        4.31       19.98     54.23 o 
   4  44   1       61.72       19.54     52.80 o 
   5  44   1       54.90      124.37     55.89 o 
   6  44   1      536.18      559.32     65.49 o 
   7  44   1       16.87      -70.64     53.29 o 
   8  44   1      598.35      600.81     64.93 o 
   9  44   1        1.84       88.38     56.71 o 
  10  44   1      731.22      847.63     70.41 o 
  11  44   1      313.99      392.62     72.36 o 
  12  44   1      543.08      696.21     62.26 o 
  13  44   1       14.72       15.36     52.46 o 
  14  44   1       63.10       58.83     57.76 o 
  15  44   1       34.62      -27.54     56.37 o 
  16  44   1       13.59      -10.41     58.50 o 
  17  44   1       91.32      100.18     59.96 o 
  18  44   1      138.93      101.24     61.94 o 
 -16  45   1       23.80        1.07     81.23 o 
 -15  45   1      668.63      706.82     98.32 o 
 -14  45   1      168.01      156.94    106.75 o 
 -13  45   1      154.59      201.32    106.27 o 
 -12  45   1       20.88       12.28    100.94 o 
 -11  45   1       84.32       71.87     72.92 o 
 -10  45   1       16.83      -43.68     68.54 o 
  -9  45   1      444.56      468.03     70.06 o 
  -8  45   1       86.65       66.26     61.87 o 
  -7  45   1      204.52      296.23     67.37 o 
  -6  45   1       90.53       34.39     55.22 o 
  -5  45   1      200.70      290.99     60.03 o 
  -4  45   1       38.50       33.56     51.22 o 
  -3  45   1      630.61      705.95     61.09 o 
  -2  45   1       39.28       25.53     50.53 o 
  -1  45   1      176.16      119.68     56.55 o 
   0  45   1      385.28      411.96     60.81 o 
   1  45   1        2.01       34.90     54.35 o 
   2  45   1       45.37       -0.03     54.84 o 
   3  45   1      293.83      345.54     82.04 o 
   4  45   1       24.47       -7.67     55.68 o 
   5  45   1      191.53      221.11     65.75 o 
   6  45   1        1.15      -10.40     54.70 o 
   7  45   1       31.65      -10.35     55.71 o 
   8  45   1        3.68      -16.40     55.12 o 
   9  45   1     1019.34     1142.84     75.31 o 
  10  45   1        2.33      -38.51     54.97 o 
  11  45   1      959.05     1072.90     81.13 o 
  12  45   1      223.46      251.89     62.12 o 
  13  45   1      124.22       80.23     65.96 o 
  14  45   1      160.79      245.35     62.00 o 
  15  45   1       47.05      -26.73     56.75 o 
  16  45   1       73.39      101.27     61.13 o 
 -13  46   1        4.44       86.38    119.59 o 
 -12  46   1        5.55     -163.63    101.03 o 
 -11  46   1        0.34      -32.11    100.72 o 
 -10  46   1      688.15      842.36    125.34 o 
  -9  46   1       48.02      140.49     85.85 o 
  -8  46   1      668.89      687.13     84.83 o 
  -7  46   1       14.24       44.36     70.95 o 
  -6  46   1      102.99       68.43     63.78 o 
  -5  46   1       15.43       -1.54     55.85 o 
  -4  46   1      167.61      122.26     52.85 o 
  -3  46   1        2.05      -17.91     49.96 o 
  -2  46   1      148.70      208.65     59.39 o 
  -1  46   1      115.65       97.35     57.25 o 
   0  46   1       28.90      -38.51     54.18 o 
   1  46   1        8.30      -26.68     60.43 o 
   2  46   1      395.75      395.81     70.26 o 
   3  46   1       39.13       95.49     58.05 o 
   4  46   1      208.14      307.08     67.34 o 
   5  46   1        6.84     -118.74     59.37 o 
   6  46   1      169.56      129.16     71.49 o 
   7  46   1        5.53        5.71     56.76 o 
   8  46   1       29.59       26.22     57.84 o 
   9  46   1       73.93        6.78     58.31 o 
  10  46   1      417.04      367.99     64.68 o 
  11  46   1        5.34       -5.90     57.59 o 
  12  46   1       46.15       66.73     66.16 o 
  13  46   1       87.00       25.87     66.10 o 
  -8  47   1        0.20        3.09     81.37 o 
  -7  47   1      638.79      688.11     98.51 o 
  -6  47   1        5.77      -53.72     90.25 o 
  -5  47   1       16.96      -12.73     78.69 o 
  -4  47   1        4.35      -27.50     67.28 o 
  -3  47   1       61.99       46.00     61.36 o 
  -2  47   1        5.88      -85.74     58.85 o 
  -1  47   1       16.48       14.75     60.97 o 
   0  47   1       16.13       30.78     70.67 o 
   1  47   1      384.94      417.24     78.07 o 
   2  47   1       15.63      -29.51     68.92 o 
   3  47   1     1250.87     1258.63     96.21 o 
   4  47   1        0.04      -32.82     62.83 o 
   5  47   1      167.78      143.50     64.37 o 
   6  47   1       75.46      163.17     66.25 o 
   7  47   1        0.00      -24.23     86.83 o 
   8  47   1      186.84      225.11     61.13 o 
   0   0   2    23411.38    23396.79    298.21 o 
   0   1   2       24.38       10.08      3.22 o 
   1   1   2    17699.81    17776.26    114.81 o 
  -1   2   2      492.55      503.54      7.63 o 
   0   2   2    29099.65    29442.28    192.80 o 
   1   2   2     2694.84     2941.56     23.12 o 
   2   2   2     3715.35     3672.73     28.43 o 
  -2   3   2      839.99      839.36     10.25 o 
  -1   3   2     6444.89     6493.91     47.66 o 
   0   3   2     2030.60     1930.65     17.06 o 
   1   3   2     3688.66     3678.94     27.17 o 
   2   3   2       58.71       41.09      4.15 o 
   3   3   2      738.65      831.74     10.41 o 
  -3   4   2      450.77      581.83      7.32 o 
  -2   4   2     2855.30     3221.94     22.76 o 
  -1   4   2     5147.51     5283.54     35.65 o 
   0   4   2     6866.02     7344.63     44.95 o 
   1   4   2      380.82      349.97      6.99 o 
   2   4   2        6.85       10.70      4.13 o 
   3   4   2     4585.41     4959.01     34.18 o 
   4   4   2    18828.60    20044.24    110.56 o 
  -4   5   2      208.10      193.29      4.63 o 
  -3   5   2     2391.51     2340.95     17.51 o 
  -2   5   2      226.31      207.81      5.30 o 
  -1   5   2      249.67      277.20      5.47 o 
   0   5   2     7854.18     8108.33     47.39 o 
   1   5   2     1861.83     1968.71     15.05 o 
   2   5   2     2687.96     2791.34     20.80 o 
   3   5   2     4117.68     4419.08     29.53 o 
   4   5   2       65.03      102.30      5.04 o 
   5   5   2    17293.21    17097.39     99.37 o 
  -5   6   2      670.76      773.84      9.09 o 
  -4   6   2    18379.49    18878.68    107.04 o 
  -3   6   2     7911.68     8427.07     48.48 o 
  -2   6   2     4593.63     5079.90     32.94 o 
  -1   6   2       36.96       43.93      4.06 o 
   0   6   2     2937.80     3118.33     22.06 o 
   1   6   2      913.79     1240.88     11.68 o 
   2   6   2     1032.77     1404.24     13.60 o 
   3   6   2      208.41      273.74      6.60 o 
   4   6   2    15838.30    16042.78     90.14 o 
   5   6   2    11725.56    13182.09     85.71 o 
   6   6   2    29355.52    29790.13    161.38 o 
  -6   7   2      553.44      537.25      8.02 o 
  -5   7   2    10878.30    10863.11     60.40 o 
  -4   7   2      466.64      522.91      8.04 o 
  -3   7   2     5208.25     5486.91     33.62 o 
  -2   7   2     3703.68     3784.79     24.45 o 
  -1   7   2      133.69      128.51      4.52 o 
   0   7   2     5198.17     5526.32     35.13 o 
   1   7   2      503.16      594.92      8.12 o 
   2   7   2     4335.96     4117.22     28.71 o 
   3   7   2     2414.78     2304.25     18.71 o 
   4   7   2       19.66       27.76      4.28 o 
   5   7   2    28355.94    28747.89    153.31 o 
   6   7   2     6566.57     7039.10     41.29 o 
   7   7   2    37488.13    38326.49    195.35 o 
  -7   8   2      130.55      110.91      5.24 o 
  -6   8   2     6660.51     6670.21     41.34 o 
  -5   8   2        0.90       -4.55      4.45 o 
  -4   8   2       97.98      167.81      6.28 o 
  -3   8   2     6939.98     7278.70     45.51 o 
  -2   8   2       45.81       39.84      4.58 o 
  -1   8   2    25935.00    27118.19    149.19 o 
   0   8   2      190.08      189.91      5.54 o 
   1   8   2     8230.60     8920.99     52.21 o 
   2   8   2    14159.63    15019.26     86.81 o 
   3   8   2        1.55       -3.72      4.17 o 
   4   8   2    16612.22    16566.71     89.04 o 
   5   8   2     1421.36     1523.78     12.89 o 
   6   8   2     9162.95     8588.26     46.58 o 
   7   8   2        8.48       17.21      4.47 o 
   8   8   2     8063.92     8283.15     46.96 o 
  -8   9   2       36.15       11.14      5.08 o 
  -7   9   2     2142.74     1968.53     16.16 o 
  -6   9   2       34.04       51.40      5.47 o 
  -5   9   2     2483.85     2446.12     19.47 o 
  -4   9   2     2456.38     2534.43     20.69 o 
  -3   9   2      752.93      745.62     10.45 o 
  -2   9   2       94.29       79.28      4.95 o 
  -1   9   2     4751.30     4742.38     30.36 o 
   0   9   2      515.48      600.84      8.03 o 
   1   9   2     2011.64     1890.05     16.38 o 
   2   9   2     5559.05     5991.92     36.31 o 
   3   9   2      264.34      248.81      5.81 o 
   4   9   2      156.36      191.47      5.51 o 
   5   9   2     9129.95     9089.88     50.35 o 
   6   9   2     7583.86     8080.72     44.03 o 
   7   9   2     4692.10     4575.02     28.68 o 
   8   9   2       45.49       53.60      5.48 o 
   9   9   2      339.01      402.18      8.81 o 
  -9  10   2     1506.28     1523.37     15.73 o 
  -8  10   2      268.23      289.23      7.64 o 
  -7  10   2     4033.03     4221.23     29.42 o 
  -6  10   2     2743.64     2784.27     22.89 o 
  -5  10   2     2381.77     2350.78     19.53 o 
  -4  10   2      709.08      807.46     11.25 o 
  -3  10   2      323.08      424.97     10.32 o 
  -2  10   2    11368.07    11444.02     65.08 o 
  -1  10   2      272.33      229.27      6.21 o 
   0  10   2    21672.33    22646.69    118.48 o 
   1  10   2       49.29       41.20      4.65 o 
   2  10   2     7323.73     7509.79     44.26 o 
   3  10   2     2932.23     3249.14     21.89 o 
   4  10   2     8038.25     8710.23     47.33 o 
   5  10   2      282.49      241.59      6.45 o 
   6  10   2     1357.62     1265.87     12.21 o 
   7  10   2      149.89      165.82      6.33 o 
   8  10   2     2206.40     2406.71     19.44 o 
   9  10   2      275.08      283.02      7.90 o 
  10  10   2      241.83      189.54      7.55 o 
 -10  11   2      128.26       99.06      7.42 o 
  -9  11   2     2567.05     2469.60     21.62 o 
  -8  11   2      207.13      215.73      8.28 o 
  -7  11   2        4.51        6.82      4.34 o 
  -6  11   2     5654.83     5731.27     38.22 o 
  -5  11   2       13.62       18.41      5.38 o 
  -4  11   2     2835.57     2639.32     22.14 o 
  -3  11   2     5651.17     5540.12     39.43 o 
  -2  11   2     4056.65     4266.00     28.11 o 
  -1  11   2    26526.17    27403.84    142.82 o 
   0  11   2     1263.10     1162.75     14.21 o 
   1  11   2    17075.92    16988.21     85.52 o 
   2  11   2       37.16       24.76      5.33 o 
   3  11   2       93.92       73.95      5.09 o 
   4  11   2      320.49      308.64      6.56 o 
   5  11   2     1932.26     2174.08     17.12 o 
   6  11   2     2444.57     2522.35     18.38 o 
   7  11   2       72.95       82.59      6.32 o 
   8  11   2      543.66      641.16     11.62 o 
   9  11   2     3203.12     3210.97     24.11 o 
  10  11   2      564.07      612.78     11.17 o 
  11  11   2     7619.63     7473.92     46.98 o 
 -11  12   2     2393.12     2513.93     22.02 o 
 -10  12   2     3471.99     3164.13     25.31 o 
  -9  12   2     2915.13     2856.30     25.00 o 
  -8  12   2      794.15      835.14     15.40 o 
  -7  12   2     4549.00     4603.93     34.44 o 
  -6  12   2       17.78       11.47      5.77 o 
  -5  12   2     2102.10     2075.43     18.67 o 
  -4  12   2     4382.98     4095.04     29.70 o 
  -3  12   2       15.95       25.09      5.28 o 
  -2  12   2    11100.51    10401.38     61.87 o 
  -1  12   2       92.58       84.45      6.11 o 
   0  12   2    21881.07    21476.07    113.71 o 
   1  12   2     6645.81     6895.03     42.02 o 
   2  12   2     6484.32     6771.58     40.54 o 
   3  12   2      129.58      128.86      5.51 o 
   4  12   2      324.66      379.78      6.73 o 
   5  12   2     3907.32     3737.75     24.09 o 
   6  12   2     1208.79     1299.25     14.90 o 
   7  12   2     2980.48     2866.86     21.23 o 
   8  12   2     1362.76     1404.24     14.78 o 
   9  12   2      440.82      435.15      9.78 o 
  10  12   2    12957.53    12636.45     72.79 o 
  11  12   2      181.00      175.19      8.54 o 
  12  12   2    14169.16    14045.65     82.29 o 
 -12  13   2       52.80       30.71      8.40 o 
 -11  13   2     5911.68     5814.18     40.75 o 
 -10  13   2      272.94      337.76     12.14 o 
  -9  13   2      885.05      924.73     13.91 o 
  -8  13   2       27.41       30.56      7.00 o 
  -7  13   2     1107.28     1088.46     15.42 o 
  -6  13   2     1119.24     1113.19     14.98 o 
  -5  13   2     3062.29     3059.71     25.78 o 
  -4  13   2        7.03       23.71      6.33 o 
  -3  13   2     7333.36     7242.25     48.09 o 
  -2  13   2        1.41        5.90      5.87 o 
  -1  13   2    14577.06    14748.02     85.23 o 
   0  13   2       33.62       16.76      5.89 o 
   1  13   2    14627.91    15016.34     86.28 o 
   2  13   2      388.16      369.09      9.90 o 
   3  13   2     1408.75     1368.51     13.50 o 
   4  13   2     6275.17     6608.45     36.90 o 
   5  13   2       19.98        7.74      5.42 o 
   6  13   2     9531.45     9537.20     52.80 o 
   7  13   2      138.91      170.20      6.94 o 
   8  13   2     1122.84     1114.45     13.49 o 
   9  13   2     9911.05     9811.33     57.62 o 
  10  13   2     1136.49     1205.55     15.33 o 
  11  13   2    19951.08    19303.59    105.55 o 
  12  13   2       20.73       21.25      7.84 o 
  13  13   2     8771.88     8567.09     54.08 o 
 -13  14   2     1376.73     1319.03     17.67 o 
 -12  14   2     3680.81     3438.51     31.92 o 
 -11  14   2       80.97       54.08      8.88 o 
 -10  14   2      605.13      692.52     13.78 o 
  -9  14   2       73.71       95.34      8.81 o 
  -8  14   2     1159.29     1028.88     16.87 o 
  -7  14   2      237.27      296.43     11.85 o 
  -6  14   2     3317.35     3279.19     27.75 o 
  -5  14   2     1053.31     1096.43     19.00 o 
  -4  14   2     3230.62     3072.44     30.62 o 
  -3  14   2        1.44        0.79      6.78 o 
  -2  14   2    10301.67    10440.06     68.48 o 
  -1  14   2      709.90      757.44     12.47 o 
   0  14   2     8398.21     8346.95     52.17 o 
   1  14   2     1104.37     1089.66     14.10 o 
   2  14   2     1242.09     1017.89     12.96 o 
   3  14   2     1991.19     1994.16     17.18 o 
   4  14   2       10.76       -0.49      5.46 o 
   5  14   2      188.99      171.76      6.98 o 
   6  14   2      114.82      150.43      6.92 o 
   7  14   2      777.75      732.06     11.18 o 
   8  14   2      248.90      218.82      8.07 o 
   9  14   2     2055.64     2105.43     19.47 o 
  10  14   2     9825.08     9544.75     56.25 o 
  11  14   2      212.98      241.67      9.33 o 
  12  14   2    13025.58    13009.30     77.47 o 
  13  14   2      281.72      326.11     10.66 o 
  14  14   2     2989.64     2999.80     26.73 o 
 -14  15   2       89.90       59.46      9.76 o 
 -13  15   2      279.56      348.12     13.02 o 
 -12  15   2       79.46       56.64      9.23 o 
 -11  15   2     3009.19     3100.71     27.45 o 
 -10  15   2     1305.11     1320.47     18.01 o 
  -9  15   2     3078.92     3199.16     28.49 o 
  -8  15   2     2505.61     2402.12     24.23 o 
  -7  15   2     3314.71     3084.50     29.84 o 
  -6  15   2     2959.92     2946.12     26.58 o 
  -5  15   2     3541.14     3551.41     29.78 o 
  -4  15   2      891.07      884.00     14.41 o 
  -3  15   2     2937.51     2854.11     25.68 o 
  -2  15   2       52.78       39.74      7.50 o 
  -1  15   2    10193.94     9823.80     65.40 o 
   0  15   2     4119.22     4292.09     32.30 o 
   1  15   2     1430.87     1346.32     16.55 o 
   2  15   2      638.97      629.55     11.01 o 
   3  15   2      187.05      210.28      7.95 o 
   4  15   2      959.44     1040.19     13.01 o 
   5  15   2     3426.65     3546.09     24.71 o 
   6  15   2      982.17      958.83     12.25 o 
   7  15   2        8.25        7.51      6.52 o 
   8  15   2       35.22       21.24      7.02 o 
   9  15   2     1679.96     1691.82     17.90 o 
  10  15   2      320.61      371.75     10.08 o 
  11  15   2     8301.48     8098.63     51.01 o 
  12  15   2       64.93       54.67      8.82 o 
  13  15   2     4629.83     4647.92     35.66 o 
  14  15   2      150.05      143.89     10.35 o 
  15  15   2       39.94       30.35      9.59 o 
 -15  16   2     1044.69     1020.51     16.89 o 
 -14  16   2       19.97        9.47      9.45 o 
 -13  16   2     1206.86     1213.50     17.80 o 
 -12  16   2      118.16       87.52     10.17 o 
 -11  16   2      483.84      434.08     12.72 o 
 -10  16   2      712.59      746.51     14.81 o 
  -9  16   2       51.53       39.13      9.00 o 
  -8  16   2    11980.16    11534.48     73.73 o 
  -7  16   2      779.74      710.91     14.12 o 
  -6  16   2    10942.42    10492.57     68.90 o 
  -5  16   2        2.98       -0.04      7.61 o 
  -4  16   2      166.19      126.13      8.53 o 
  -3  16   2     3142.52     3146.28     27.83 o 
  -2  16   2      202.12      183.75      8.94 o 
  -1  16   2      361.00      358.81     10.72 o 
   0  16   2      668.89      691.51     14.54 o 
   1  16   2     1775.91     1729.12     18.58 o 
   2  16   2      487.94      522.88     10.66 o 
   3  16   2       48.94       34.16      6.78 o 
   4  16   2     3025.11     2928.95     23.24 o 
   5  16   2        4.27        2.13      6.72 o 
   6  16   2     3827.03     3810.45     27.19 o 
   7  16   2      333.40      342.46     10.78 o 
   8  16   2      629.01      705.40     13.54 o 
   9  16   2      443.69      474.71     12.93 o 
  10  16   2      670.83      592.42     12.16 o 
  11  16   2       98.39       84.67      9.15 o 
  12  16   2     4613.14     4429.98     33.30 o 
  13  16   2      649.56      600.67     13.29 o 
  14  16   2      464.79      506.09     13.43 o 
  15  16   2       32.67       39.47     10.06 o 
  16  16   2     1292.95     1297.29     19.17 o 
 -16  17   2      913.09      864.23     16.88 o 
 -15  17   2       19.34       21.60     10.41 o 
 -14  17   2      987.47     1061.61     17.22 o 
 -13  17   2        9.48        5.97      9.57 o 
 -12  17   2      317.59      398.61     13.25 o 
 -11  17   2     1123.54     1043.88     17.22 o 
 -10  17   2     1805.79     1735.63     21.99 o 
  -9  17   2    10403.86     9996.58     66.30 o 
  -8  17   2      880.56      911.29     17.23 o 
  -7  17   2     5636.62     5347.73     41.39 o 
  -6  17   2     5319.13     5029.14     40.47 o 
  -5  17   2    12681.22    12193.02     78.61 o 
  -4  17   2     5076.17     5072.79     39.26 o 
  -3  17   2     5358.46     5114.18     39.38 o 
  -2  17   2     5514.77     5228.44     38.94 o 
  -1  17   2      298.72      326.60     10.32 o 
   0  17   2     7490.11     7494.73     49.33 o 
   1  17   2       17.89       22.03      7.70 o 
   2  17   2      425.55      419.48     11.68 o 
   3  17   2     7702.95     7179.92     47.83 o 
   4  17   2       89.04       71.42      8.25 o 
   5  17   2     9141.79     8907.82     54.30 o 
   6  17   2       28.11       20.49      7.82 o 
   7  17   2     2938.64     3034.33     24.65 o 
   8  17   2      586.05      585.02     12.11 o 
   9  17   2       49.08       22.25      8.29 o 
  10  17   2     1081.31     1179.75     16.68 o 
  11  17   2      844.96      862.30     15.03 o 
  12  17   2     1394.13     1458.48     19.45 o 
  13  17   2      373.40      279.34     11.41 o 
  14  17   2      106.71       64.92     10.54 o 
  15  17   2      381.00      405.70     13.56 o 
  16  17   2        3.24      -15.61     10.61 o 
  17  17   2     7788.51     7698.45     55.19 o 
 -17  18   2       96.11       73.33     12.09 o 
 -16  18   2      845.35      781.76     16.75 o 
 -15  18   2      318.46      313.82     12.99 o 
 -14  18   2      286.84      269.65     12.30 o 
 -13  18   2     1853.85     1757.79     21.98 o 
 -12  18   2       23.55       -7.21      9.55 o 
 -11  18   2     3870.94     3631.83     32.48 o 
 -10  18   2     5136.10     5095.80     40.23 o 
  -9  18   2       74.07       66.24      9.22 o 
  -8  18   2    22356.18    21754.90    135.37 o 
  -7  18   2     4206.32     4070.70     33.81 o 
  -6  18   2     2609.67     2686.56     26.61 o 
  -5  18   2      280.09      234.86     10.88 o 
  -4  18   2     3521.28     3506.26     33.31 o 
  -3  18   2       94.84       90.90      9.54 o 
  -2  18   2        9.43        8.39      8.30 o 
  -1  18   2     2976.40     2958.67     25.79 o 
   0  18   2      833.62      737.38     13.53 o 
   1  18   2     2612.94     2569.57     24.13 o 
   2  18   2    10134.70     9710.88     59.32 o 
   3  18   2      427.14      401.57     11.35 o 
   4  18   2     8957.45     8666.26     54.44 o 
   5  18   2      698.92      697.52     13.55 o 
   6  18   2    21422.46    20622.51    114.91 o 
   7  18   2      341.78      417.52     14.83 o 
   8  18   2     4166.54     4018.56     31.81 o 
   9  18   2     1054.81     1063.39     16.45 o 
  10  18   2      328.72      343.40     12.79 o 
  11  18   2     2811.27     2682.12     26.63 o 
  12  18   2      180.31      136.79     11.92 o 
  13  18   2     2909.38     2561.81     26.89 o 
  14  18   2      475.59      548.73     15.09 o 
  15  18   2      450.12      464.92     14.76 o 
  16  18   2     5147.30     5032.87     40.99 o 
  17  18   2      149.95      102.66     12.79 o 
  18  18   2     4628.45     4542.21     41.08 o 
 -18  19   2        0.41       -7.61     11.62 o 
 -17  19   2     2768.31     2594.38     29.58 o 
 -16  19   2     2125.20     1996.39     25.34 o 
 -15  19   2     1119.50     1024.97     18.39 o 
 -14  19   2      369.81      325.55     13.55 o 
 -13  19   2      543.69      509.17     14.89 o 
 -12  19   2     5062.15     4749.96     39.50 o 
 -11  19   2      503.27      555.83     14.41 o 
 -10  19   2      501.59      520.53     14.66 o 
  -9  19   2     5098.04     5002.36     40.61 o 
  -8  19   2     1786.94     1703.18     23.35 o 
  -7  19   2     8654.79     8438.20     62.26 o 
  -6  19   2      210.53      211.46     11.18 o 
  -5  19   2     3937.36     3706.38     32.71 o 
  -4  19   2      680.26      654.17     14.81 o 
  -3  19   2      211.72      216.26     12.19 o 
  -2  19   2      293.46      291.56     11.10 o 
  -1  19   2      450.35      468.69     12.19 o 
   0  19   2      426.62      419.05     11.54 o 
   1  19   2     4971.38     4799.90     37.10 o 
   2  19   2     5711.47     5691.18     39.71 o 
   3  19   2    12569.38    12332.17     74.31 o 
   4  19   2     1100.41     1032.76     15.55 o 
   5  19   2    10414.93     9842.53     63.15 o 
   6  19   2       10.11       13.87      9.27 o 
   7  19   2     3558.07     3207.28     28.40 o 
   8  19   2     3474.74     3175.33     28.78 o 
   9  19   2      753.54      761.27     15.38 o 
  10  19   2      670.01      622.88     15.37 o 
  11  19   2      184.61      159.46     11.21 o 
  12  19   2      927.05      876.67     16.45 o 
  13  19   2       19.02        8.83     10.80 o 
  14  19   2      299.90      324.40     13.97 o 
  15  19   2     7938.31     7688.32     56.06 o 
  16  19   2      867.46      827.64     18.52 o 
  17  19   2    13393.34    13016.19     87.25 o 
  18  19   2       99.96       93.53     13.88 o 
  19  19   2     3462.89     3300.73     36.59 o 
 -19  20   2      252.34      266.77     16.65 o 
 -18  20   2     2263.26     2214.60     28.98 o 
 -17  20   2      104.37      102.60     13.78 o 
 -16  20   2        2.85        5.22     11.93 o 
 -15  20   2      379.74      367.26     14.13 o 
 -14  20   2     3586.68     3358.81     32.14 o 
 -13  20   2      658.11      645.88     16.51 o 
 -12  20   2     1307.45     1219.17     20.02 o 
 -11  20   2       40.56       28.47      9.72 o 
 -10  20   2     3317.70     3077.01     31.42 o 
  -9  20   2      168.28      174.53     12.07 o 
  -8  20   2     5004.20     4793.43     41.61 o 
  -7  20   2      645.49      643.52     16.32 o 
  -6  20   2     4026.35     3801.28     34.61 o 
  -5  20   2       15.87       11.96      9.63 o 
  -4  20   2     3096.67     2957.12     29.49 o 
  -3  20   2     4078.10     3886.47     31.81 o 
  -2  20   2     1577.45     1534.18     20.17 o 
  -1  20   2      462.89      439.31     12.71 o 
   0  20   2      105.26       79.61      9.76 o 
   1  20   2     1466.72     1399.50     22.02 o 
   2  20   2       30.07       19.55      8.99 o 
   3  20   2     2801.61     2703.43     25.94 o 
   4  20   2     4723.58     4748.41     36.98 o 
   5  20   2     1067.39     1090.38     17.27 o 
   6  20   2    15463.34    14713.62     89.22 o 
   7  20   2      830.95      764.99     15.53 o 
   8  20   2      886.92      914.33     16.91 o 
   9  20   2     1997.38     2045.93     27.11 o 
  10  20   2      715.26      666.03     15.66 o 
  11  20   2      381.95      398.65     13.59 o 
  12  20   2        6.79       27.23     10.94 o 
  13  20   2      264.31      257.12     13.16 o 
  14  20   2     2261.68     2182.51     27.36 o 
  15  20   2      132.19      124.04     13.23 o 
  16  20   2     7627.23     7345.70     56.61 o 
  17  20   2     1939.67     1907.22     27.40 o 
  18  20   2     3215.75     3098.16     34.76 o 
  19  20   2       88.36       95.11     14.19 o 
  20  20   2     1523.98     1601.14     27.15 o 
 -20  21   2     3668.61     3552.75     42.07 o 
 -19  21   2       18.29       -2.32     14.74 o 
 -18  21   2     3017.86     2885.80     35.44 o 
 -17  21   2     1335.77     1253.77     23.70 o 
 -16  21   2       39.91       24.11     12.71 o 
 -15  21   2     1821.34     1780.86     24.67 o 
 -14  21   2     1092.88     1157.73     20.13 o 
 -13  21   2     3221.83     3164.65     33.21 o 
 -12  21   2        1.06        3.64     11.27 o 
 -11  21   2      771.83      768.16     17.50 o 
 -10  21   2       42.82       30.94     10.98 o 
  -9  21   2      222.69      201.24     13.22 o 
  -8  21   2      390.97      397.79     14.29 o 
  -7  21   2     6056.73     5758.28     48.08 o 
  -6  21   2       19.61       -1.14      9.80 o 
  -5  21   2     1808.96     1790.88     23.89 o 
  -4  21   2     2165.35     1979.05     25.14 o 
  -3  21   2     3490.42     3294.91     31.27 o 
  -2  21   2       21.78       15.14     10.25 o 
  -1  21   2     6612.32     6354.14     47.41 o 
   0  21   2      325.82      283.35     11.84 o 
   1  21   2       17.25        2.88      8.59 o 
   2  21   2        1.60       -0.01      9.39 o 
   3  21   2     2433.72     2368.43     27.90 o 
   4  21   2     3244.67     3181.13     29.75 o 
   5  21   2     3746.33     3776.50     33.29 o 
   6  21   2      127.89       95.14     10.60 o 
   7  21   2     5816.95     5612.81     43.36 o 
   8  21   2      608.06      588.02     15.56 o 
   9  21   2       24.47       23.45     11.01 o 
  10  21   2      506.74      464.21     15.95 o 
  11  21   2      340.25      390.20     14.27 o 
  12  21   2     3260.43     2983.43     30.36 o 
  13  21   2       36.72       18.85     11.81 o 
  14  21   2      113.32      104.52     12.81 o 
  15  21   2     2874.10     2863.99     31.88 o 
  16  21   2        6.29        6.33     13.48 o 
  17  21   2     2412.76     2355.20     30.99 o 
  18  21   2      579.99      554.07     20.51 o 
  19  21   2      972.99      963.03     22.62 o 
  20  21   2     1200.77     1331.32     26.55 o 
  21  21   2     2196.30     2204.38     32.85 o 
 -21  22   2      522.56      559.26     21.58 o 
 -20  22   2        3.64      -14.77     16.61 o 
 -19  22   2       16.32      -10.95     15.62 o 
 -18  22   2        8.00      -17.03     14.86 o 
 -17  22   2       55.50       47.58     14.30 o 
 -16  22   2     1847.38     1844.97     27.20 o 
 -15  22   2       27.12       25.95     13.57 o 
 -14  22   2     3991.72     3928.09     37.35 o 
 -13  22   2       55.98       28.38     12.31 o 
 -12  22   2     2325.28     2303.56     27.69 o 
 -11  22   2      892.17      914.23     18.94 o 
 -10  22   2      460.83      451.31     15.75 o 
  -9  22   2     2565.34     2423.65     30.03 o 
  -8  22   2      137.02      128.18     12.52 o 
  -7  22   2      358.41      384.88     14.51 o 
  -6  22   2      198.66      199.85     12.04 o 
  -5  22   2      631.82      657.37     19.25 o 
  -4  22   2     1727.87     1644.82     24.33 o 
  -3  22   2      167.00      149.47     11.80 o 
  -2  22   2     5349.57     5139.38     43.46 o 
  -1  22   2      131.82      125.75     12.02 o 
   0  22   2     1328.33     1341.38     20.26 o 
   1  22   2      109.82       80.56     10.97 o 
   2  22   2      507.93      454.30     13.49 o 
   3  22   2      351.26      380.80     13.49 o 
   4  22   2     1512.53     1371.26     22.47 o 
   5  22   2      316.51      369.21     13.63 o 
   6  22   2      328.83      364.58     13.24 o 
   7  22   2     1522.13     1434.46     21.11 o 
   8  22   2      657.61      597.13     16.13 o 
   9  22   2       73.93      100.37     12.09 o 
  10  22   2     1868.45     2016.86     25.72 o 
  11  22   2     1465.03     1351.40     21.81 o 
  12  22   2     2818.06     2759.75     32.14 o 
  13  22   2      402.12      442.59     16.44 o 
  14  22   2      687.68      716.05     19.28 o 
  15  22   2      463.45      406.99     17.25 o 
  16  22   2     2684.56     2467.25     30.77 o 
  17  22   2      348.90      344.43     16.83 o 
  18  22   2     2968.58     2842.83     36.49 o 
  19  22   2      367.74      373.73     19.17 o 
  20  22   2      581.20      581.18     22.76 o 
  21  22   2       10.24        9.48     16.58 o 
  22  22   2     1274.46     1332.61     29.19 o 
 -22  23   2       53.56       22.08     19.33 o 
 -21  23   2       32.73       -7.78     18.64 o 
 -20  23   2      330.61      353.24     19.92 o 
 -19  23   2      291.50      292.34     18.98 o 
 -18  23   2      870.51      866.16     21.85 o 
 -17  23   2       31.79        9.20     14.84 o 
 -16  23   2      517.10      525.23     18.54 o 
 -15  23   2     8402.54     8078.62     62.59 o 
 -14  23   2       20.99        8.96     13.70 o 
 -13  23   2     8005.85     7736.89     63.77 o 
 -12  23   2      538.28      498.30     18.81 o 
 -11  23   2     2079.34     1999.51     29.14 o 
 -10  23   2      507.61      520.23     16.83 o 
  -9  23   2      364.34      364.06     15.97 o 
  -8  23   2     2856.97     2700.21     30.66 o 
  -7  23   2      131.67       99.56     12.87 o 
  -6  23   2      116.30       96.37     12.06 o 
  -5  23   2     2543.76     2489.10     30.00 o 
  -4  23   2       15.39       17.92      9.97 o 
  -3  23   2     3830.32     3695.45     35.38 o 
  -2  23   2       34.17       18.65     11.65 o 
  -1  23   2     4312.90     4212.31     42.82 o 
   0  23   2      152.82      113.59     12.78 o 
   1  23   2     3640.84     3431.44     32.01 o 
   2  23   2       52.96       53.26      9.78 o 
   3  23   2       84.39       84.84     11.67 o 
   4  23   2     2472.47     2419.18     31.79 o 
   5  23   2       10.43        0.31      9.35 o 
   6  23   2      146.58      151.45     12.41 o 
   7  23   2       14.66        8.36     11.54 o 
   8  23   2     1535.30     1465.08     22.89 o 
   9  23   2     4357.87     4118.84     37.02 o 
  10  23   2      394.61      383.55     15.23 o 
  11  23   2     4928.09     4828.06     42.72 o 
  12  23   2       47.94       75.88     14.40 o 
  13  23   2      352.71      414.76     17.60 o 
  14  23   2       21.82       11.28     14.22 o 
  15  23   2      805.94      852.04     21.47 o 
  16  23   2     2282.98     2208.70     31.15 o 
  17  23   2      580.51      591.15     20.19 o 
  18  23   2      197.07      175.64     16.41 o 
  19  23   2      202.19      197.04     17.89 o 
  20  23   2      349.36      349.88     19.64 o 
  21  23   2      879.15      956.89     25.56 o 
  22  23   2       65.34       47.32     19.36 o 
  23  23   2     1374.15     1457.73     33.67 o 
 -23  24   2       11.81       28.69     24.92 o 
 -22  24   2      916.82     1014.25     33.76 o 
 -21  24   2      807.27      852.71     27.66 o 
 -20  24   2      147.69      166.28     20.51 o 
 -19  24   2     1121.17     1116.04     29.49 o 
 -18  24   2      435.68      443.91     19.50 o 
 -17  24   2       10.28       14.53     15.49 o 
 -16  24   2     2997.80     2963.86     34.89 o 
 -15  24   2        4.90       10.16     14.27 o 
 -14  24   2     8188.47     7908.72     64.38 o 
 -13  24   2      472.67      437.50     19.04 o 
 -12  24   2     5033.73     4872.99     48.24 o 
 -11  24   2      280.19      265.25     17.14 o 
 -10  24   2      866.54      794.91     21.16 o 
  -9  24   2     4026.07     3802.68     38.52 o 
  -8  24   2      565.13      519.49     17.90 o 
  -7  24   2      562.80      541.16     16.90 o 
  -6  24   2      276.94      267.23     14.34 o 
  -5  24   2     1989.69     1971.49     27.77 o 
  -4  24   2     2727.73     2674.60     32.60 o 
  -3  24   2     1647.43     1545.58     30.18 o 
  -2  24   2     5778.13     5702.42     49.12 o 
  -1  24   2      294.29      326.13     16.79 o 
   0  24   2     7824.90     7530.93     57.22 o 
   1  24   2      386.23      386.16     15.44 o 
   2  24   2      461.43      470.63     15.42 o 
   3  24   2      232.47      227.59     13.21 o 
   4  24   2      502.66      487.91     16.49 o 
   5  24   2     2021.58     1979.50     26.54 o 
   6  24   2      544.39      494.22     16.81 o 
   7  24   2     1470.67     1448.83     23.07 o 
   8  24   2     2570.32     2543.61     29.74 o 
   9  24   2       22.15       17.45     12.37 o 
  10  24   2    10218.77     9781.50     70.28 o 
  11  24   2       34.95       21.86     13.80 o 
  12  24   2     5579.36     5400.31     48.94 o 
  13  24   2      286.62      289.91     16.89 o 
  14  24   2     1333.87     1319.52     25.01 o 
  15  24   2      194.64      164.62     19.24 o 
  16  24   2       65.40       60.31     16.69 o 
  17  24   2       99.23      112.06     17.01 o 
  18  24   2      535.78      583.73     24.35 o 
  19  24   2       37.10       46.33     17.34 o 
  20  24   2      858.19      914.74     25.35 o 
  21  24   2      202.25      200.73     20.50 o 
  22  24   2     2854.13     2914.98     47.92 o 
  23  24   2      123.26      123.24     30.31 o 
  24  24   2     1071.45     1029.29     37.89 o 
 -24  25   2        0.13       -2.28     28.31 o 
 -23  25   2       70.20       37.21     26.94 o 
 -22  25   2        5.93      -10.71     24.44 o 
 -21  25   2       14.83       20.74     20.93 o 
 -20  25   2     1176.84     1186.17     37.93 o 
 -19  25   2       14.85       18.29     17.78 o 
 -18  25   2      584.09      573.07     22.04 o 
 -17  25   2      225.61      203.44     18.47 o 
 -16  25   2      160.26      133.45     16.63 o 
 -15  25   2     3146.25     3079.09     36.55 o 
 -14  25   2       18.28        0.55     15.38 o 
 -13  25   2     7093.13     6982.48     62.26 o 
 -12  25   2        0.67       -7.40     15.25 o 
 -11  25   2     1340.42     1255.19     25.98 o 
 -10  25   2       61.94       31.74     12.97 o 
  -9  25   2      413.66      366.56     17.83 o 
  -8  25   2      959.06      950.26     21.59 o 
  -7  25   2       50.78       36.18     13.12 o 
  -6  25   2      709.37      731.32     18.46 o 
  -5  25   2     1565.20     1490.20     24.90 o 
  -4  25   2        8.17       15.27     11.36 o 
  -3  25   2     7193.78     7119.63     60.95 o 
  -2  25   2       94.26       94.95     14.41 o 
  -1  25   2     8119.08     7810.64     61.89 o 
   0  25   2      279.88      275.22     15.69 o 
   1  25   2     4770.57     4571.12     49.85 o 
   2  25   2       72.90       38.57     12.03 o 
   3  25   2      370.37      372.53     14.93 o 
   4  25   2     5687.07     5324.51     47.71 o 
   5  25   2      583.31      539.56     17.87 o 
   6  25   2      842.70      833.47     20.37 o 
   7  25   2     1553.80     1557.83     25.87 o 
   8  25   2       42.80       39.75     14.32 o 
   9  25   2     5009.72     4928.08     44.48 o 
  10  25   2      179.73      171.87     15.38 o 
  11  25   2     5735.67     5724.07     49.94 o 
  12  25   2      515.09      582.82     19.55 o 
  13  25   2     3622.02     3545.37     40.30 o 
  14  25   2     1234.63     1222.29     33.53 o 
  15  25   2      356.03      331.42     19.30 o 
  16  25   2      966.85     1001.91     25.07 o 
  17  25   2      287.81      316.86     20.13 o 
  18  25   2      146.56      155.19     19.73 o 
  19  25   2       97.16       86.78     19.10 o 
  20  25   2      493.09      496.96     24.88 o 
  21  25   2     2261.78     2294.49     46.48 o 
  22  25   2      110.95      103.68     25.69 o 
  23  25   2     5383.12     5256.21     93.75 o 
  24  25   2       27.49       52.07     30.15 o 
  25  25   2      445.66      411.70     35.66 o 
 -25  26   2       64.64       66.83     31.75 o 
 -24  26   2      142.41      194.96     31.72 o 
 -23  26   2      260.16      290.45     31.38 o 
 -22  26   2      290.49      306.77     31.83 o 
 -21  26   2        7.26      -30.07     24.23 o 
 -20  26   2      807.54      782.48     28.59 o 
 -19  26   2      253.95      296.93     21.87 o 
 -18  26   2      270.64      206.36     21.87 o 
 -17  26   2       43.58       22.13     17.21 o 
 -16  26   2       72.92       39.97     16.69 o 
 -15  26   2      141.96      164.04     18.08 o 
 -14  26   2     3245.11     3047.46     40.83 o 
 -13  26   2     1284.22     1319.76     27.25 o 
 -12  26   2      726.14      722.37     22.41 o 
 -11  26   2       94.01       74.66     16.49 o 
 -10  26   2       48.43       48.78     16.18 o 
  -9  26   2      171.33      164.20     17.20 o 
  -8  26   2       50.85       33.20     14.84 o 
  -7  26   2      215.53      208.19     16.56 o 
  -6  26   2      183.60      161.63     15.35 o 
  -5  26   2      109.80       92.95     13.27 o 
  -4  26   2     2115.76     2092.77     31.69 o 
  -3  26   2       75.80       50.22     13.51 o 
  -2  26   2     4823.70     4661.60     49.19 o 
  -1  26   2      676.58      673.24     21.81 o 
   0  26   2     4289.28     4126.42     41.28 o 
   1  26   2      372.44      360.16     17.30 o 
   2  26   2      384.19      385.65     16.88 o 
   3  26   2     1177.24     1110.34     24.13 o 
   4  26   2      622.85      631.24     19.02 o 
   5  26   2      956.63      910.89     21.15 o 
   6  26   2       19.94       20.23     14.53 o 
   7  26   2      408.58      405.40     18.23 o 
   8  26   2      896.48      932.76     22.15 o 
   9  26   2       11.83       16.52     15.39 o 
  10  26   2     6760.21     6619.81     57.80 o 
  11  26   2      273.70      236.05     17.65 o 
  12  26   2     3663.09     3647.25     44.69 o 
  13  26   2      838.92      870.56     23.06 o 
  14  26   2      943.39      907.81     23.82 o 
  15  26   2      176.30      170.14     18.44 o 
  16  26   2       10.06       10.87     17.10 o 
  17  26   2      326.73      331.36     22.58 o 
  18  26   2        1.99      -16.98     20.40 o 
  19  26   2      831.12      830.53     31.85 o 
  20  26   2     1305.85     1298.42     41.48 o 
  21  26   2      621.50      714.50     36.53 o 
  22  26   2     3901.30     3916.69     63.04 o 
  23  26   2       85.05       57.74     29.44 o 
  24  26   2     2390.66     2422.51     56.77 o 
  25  26   2       74.01       87.60     32.18 o 
  26  26   2      709.80      681.21     40.97 o 
 -26  27   2      213.78      188.55     35.45 o 
 -25  27   2      176.20      165.45     35.06 o 
 -24  27   2      403.26      455.54     39.07 o 
 -23  27   2       81.44       13.88     29.86 o 
 -22  27   2       39.48       -6.91     28.07 o 
 -21  27   2      743.57      789.81     36.93 o 
 -20  27   2      212.46      178.54     25.34 o 
 -19  27   2     2601.20     2637.89     53.04 o 
 -18  27   2       69.06       52.53     19.71 o 
 -17  27   2      200.19      154.76     20.86 o 
 -16  27   2       18.80        1.47     17.49 o 
 -15  27   2      783.42      733.33     23.44 o 
 -14  27   2      244.58      198.01     19.30 o 
 -13  27   2      377.22      365.89     19.99 o 
 -12  27   2       36.31       39.85     17.34 o 
 -11  27   2      113.28      104.11     18.21 o 
 -10  27   2        6.47        6.27     16.85 o 
  -9  27   2     1203.33     1147.87     27.25 o 
  -8  27   2      986.94      924.22     23.94 o 
  -7  27   2     1036.26     1082.73     24.98 o 
  -6  27   2        1.45      -13.66     14.97 o 
  -5  27   2       12.40        7.37     14.21 o 
  -4  27   2       12.95        0.62     14.09 o 
  -3  27   2     1011.30      986.12     25.60 o 
  -2  27   2       48.13       63.45     16.54 o 
  -1  27   2     3778.53     3438.10     41.10 o 
   0  27   2       12.01       18.56     15.06 o 
   1  27   2      286.21      251.75     17.82 o 
   2  27   2       21.94       -7.81     15.09 o 
   3  27   2      470.68      469.77     18.93 o 
   4  27   2      571.07      560.37     19.71 o 
   5  27   2      162.44      179.82     16.84 o 
   6  27   2      124.79       93.67     16.38 o 
   7  27   2       50.02       47.86     15.78 o 
   8  27   2       37.99       58.87     15.85 o 
   9  27   2     2127.88     2177.07     33.57 o 
  10  27   2      582.93      593.56     21.77 o 
  11  27   2     3519.95     3476.59     42.49 o 
  12  27   2       58.47        8.94     16.79 o 
  13  27   2      336.54      354.04     20.00 o 
  14  27   2      171.33      135.76     19.04 o 
  15  27   2       54.29       65.91     19.34 o 
  16  27   2     1346.72     1369.63     31.48 o 
  17  27   2       44.00       31.35     21.19 o 
  18  27   2      156.20       90.66     23.93 o 
  19  27   2      446.45      444.63     31.64 o 
  20  27   2      189.00      180.30     29.90 o 
  21  27   2     1591.67     1623.09     47.33 o 
  22  27   2       31.12        4.43     31.45 o 
  23  27   2     1099.94     1135.75     46.45 o 
  24  27   2      304.02      310.73     33.49 o 
  25  27   2     2119.96     2348.74     57.31 o 
  26  27   2        3.73      -26.69     32.60 o 
  27  27   2       30.68      -39.69     32.94 o 
 -27  28   2      321.79      312.33     43.37 o 
 -26  28   2       24.02       16.85     34.02 o 
 -25  28   2      578.29      601.29     41.07 o 
 -24  28   2       18.84        1.61     30.51 o 
 -23  28   2       11.74      -26.56     29.74 o 
 -22  28   2     1439.56     1412.01     44.78 o 
 -21  28   2       23.81       33.73     28.98 o 
 -20  28   2     3754.84     3739.29     64.09 o 
 -19  28   2       12.48      -10.31     21.82 o 
 -18  28   2     2096.19     2127.78     40.22 o 
 -17  28   2      449.60      430.89     24.32 o 
 -16  28   2        8.38       14.88     18.99 o 
 -15  28   2       12.06        3.70     18.50 o 
 -14  28   2        2.39        4.81     17.77 o 
 -13  28   2      319.72      275.56     19.97 o 
 -12  28   2      204.77      216.73     20.15 o 
 -11  28   2      414.26      413.49     22.02 o 
 -10  28   2      518.13      561.99     23.10 o 
  -9  28   2       38.90        4.59     17.54 o 
  -8  28   2     3090.49     2943.97     41.19 o 
  -7  28   2       56.42       45.64     16.70 o 
  -6  28   2     1486.99     1420.14     34.30 o 
  -5  28   2      104.16       93.67     18.22 o 
  -4  28   2       23.88       24.95     20.18 o 
  -3  28   2      150.93      144.87     20.55 o 
  -2  28   2      485.95      486.95     23.51 o 
  -1  28   2     1257.43     1188.99     30.66 o 
   0  28   2      112.07       94.99     18.28 o 
   1  28   2       11.73       18.50     17.42 o 
   2  28   2      396.41      412.07     20.65 o 
   3  28   2      244.31      236.01     19.18 o 
   4  28   2     1471.70     1526.18     29.00 o 
   5  28   2      135.82      113.14     17.42 o 
   6  28   2     1086.94     1121.80     26.51 o 
   7  28   2      275.13      267.01     19.78 o 
   8  28   2       33.75       18.19     16.85 o 
   9  28   2      180.91      150.48     19.44 o 
  10  28   2     3213.31     3232.82     43.60 o 
  11  28   2       10.38      -14.25     19.13 o 
  12  28   2      342.09      317.08     22.24 o 
  13  28   2        0.14       10.89     19.32 o 
  14  28   2      384.86      402.48     23.58 o 
  15  28   2      554.86      531.72     25.80 o 
  16  28   2      852.84      823.73     28.47 o 
  17  28   2      756.05      794.80     34.06 o 
  18  28   2      111.19       76.18     28.09 o 
  19  28   2       32.20        0.40     28.82 o 
  20  28   2     1009.19      948.90     41.34 o 
  21  28   2       32.44       58.98     32.58 o 
  22  28   2      736.86      656.16     40.65 o 
  23  28   2      610.44      632.92     41.45 o 
  24  28   2     1217.34     1303.83     50.23 o 
  25  28   2        2.93       -2.31     37.05 o 
  26  28   2      330.52      312.78     41.94 o 
  27  28   2      124.44      123.53     35.83 o 
  28  28   2      479.52      513.70     66.09 o 
 -28  29   2      286.62      245.51     44.12 o 
 -27  29   2      277.44      215.81     51.37 o 
 -26  29   2      676.22      618.31     47.46 o 
 -25  29   2       16.70       23.01     35.34 o 
 -24  29   2     1062.96     1092.15     43.92 o 
 -23  29   2     1024.19     1047.15     42.51 o 
 -22  29   2      170.53      127.64     31.77 o 
 -21  29   2     2374.56     2404.28     54.45 o 
 -20  29   2       62.89       33.18     30.18 o 
 -19  29   2     2065.33     2097.77     52.88 o 
 -18  29   2       64.67       32.23     25.43 o 
 -17  29   2      259.91      245.58     25.28 o 
 -16  29   2       80.64       86.74     22.35 o 
 -15  29   2        8.14       -1.64     19.40 o 
 -14  29   2     1716.73     1726.47     34.07 o 
 -13  29   2      109.63      115.58     20.28 o 
 -12  29   2      105.21      101.00     19.75 o 
 -11  29   2     1609.15     1639.43     39.20 o 
 -10  29   2       23.23        8.90     18.55 o 
  -9  29   2     4680.43     4641.07     62.02 o 
  -8  29   2        4.19        0.96     17.78 o 
  -7  29   2     6624.63     6463.91     64.98 o 
  -6  29   2     1086.62     1061.83     29.26 o 
  -5  29   2     1396.12     1295.80     31.94 o 
  -4  29   2       61.64       45.87     20.40 o 
  -3  29   2      262.81      243.95     22.83 o 
  -2  29   2      646.37      609.85     25.30 o 
  -1  29   2        2.08       -9.28     18.76 o 
   0  29   2      389.84      383.98     23.23 o 
   1  29   2      598.29      596.08     24.09 o 
   2  29   2       19.18       26.14     17.49 o 
   3  29   2     3379.99     3320.68     45.25 o 
   4  29   2      214.66      173.20     19.36 o 
   5  29   2     3276.60     3356.99     45.17 o 
   6  29   2      118.73      129.06     18.90 o 
   7  29   2      413.58      422.98     21.69 o 
   8  29   2      876.26      957.11     28.00 o 
   9  29   2       92.99      121.29     19.63 o 
  10  29   2       11.01       -8.72     19.44 o 
  11  29   2      694.38      740.66     28.92 o 
  12  29   2      213.23      238.01     23.00 o 
  13  29   2       88.31       76.59     22.25 o 
  14  29   2      644.26      625.56     28.14 o 
  15  29   2      934.20      956.91     34.55 o 
  16  29   2      641.24      554.14     33.91 o 
  17  29   2     1930.17     1868.23     52.23 o 
  18  29   2       47.56       -9.17     29.24 o 
  19  29   2      529.90      596.37     36.94 o 
  20  29   2       46.19       63.97     32.83 o 
  21  29   2      208.70      194.37     35.89 o 
  22  29   2      345.22      354.39     46.11 o 
  23  29   2      797.78      810.13     44.01 o 
  24  29   2       41.29        4.48     34.79 o 
  25  29   2      125.16      106.05     39.43 o 
  26  29   2       92.60      105.03     43.11 o 
  27  29   2      225.36      225.65     49.57 o 
  28  29   2      267.18      138.96     48.23 o 
  29  29   2      424.48      395.89     54.55 o 
 -29  30   2       28.32       89.24     48.76 o 
 -28  30   2       67.99      114.09     42.57 o 
 -27  30   2        6.86       19.37     40.78 o 
 -26  30   2        1.24       16.50     40.07 o 
 -25  30   2      466.31      447.02     45.63 o 
 -24  30   2      348.70      327.04     40.38 o 
 -23  30   2        5.69       -1.68     34.90 o 
 -22  30   2      721.10      783.57     42.19 o 
 -21  30   2       12.37       42.84     32.58 o 
 -20  30   2     2775.25     2874.63     61.93 o 
 -19  30   2      164.45      183.79     32.97 o 
 -18  30   2     1988.61     1955.76     52.25 o 
 -17  30   2        7.28       10.72     25.98 o 
 -16  30   2      131.25      126.39     26.34 o 
 -15  30   2     1385.05     1504.76     36.58 o 
 -14  30   2        2.02       -0.79     22.60 o 
 -13  30   2      149.33      122.42     23.21 o 
 -12  30   2      337.86      374.22     23.75 o 
 -11  30   2       79.85       24.84     21.82 o 
 -10  30   2     2147.89     2178.21     41.21 o 
  -9  30   2      100.78      117.51     22.17 o 
  -8  30   2     5138.51     4978.35     63.33 o 
  -7  30   2        0.31       -7.47     19.61 o 
  -6  30   2     5031.87     4945.11     58.37 o 
  -5  30   2      392.12      453.05     26.15 o 
  -4  30   2      104.42      105.52     22.07 o 
  -3  30   2       24.69       24.71     20.17 o 
  -2  30   2       80.07       61.25     20.56 o 
  -1  30   2     1011.87      964.17     28.77 o 
   0  30   2      788.15      778.86     29.08 o 
   1  30   2      168.84      177.60     20.57 o 
   2  30   2     2240.69     2221.81     38.18 o 
   3  30   2       45.44       40.86     20.38 o 
   4  30   2     4388.10     4475.39     54.94 o 
   5  30   2       86.41       85.52     19.39 o 
   6  30   2     2610.74     2459.11     40.19 o 
   7  30   2      342.89      326.43     21.51 o 
   8  30   2      270.04      241.24     21.88 o 
   9  30   2      368.60      353.52     23.17 o 
  10  30   2        1.16      -11.25     21.52 o 
  11  30   2     1324.21     1372.54     35.32 o 
  12  30   2        1.03      -31.19     21.74 o 
  13  30   2      497.67      539.37     28.61 o 
  14  30   2      863.05      911.85     38.37 o 
  15  30   2      103.21       85.94     28.25 o 
  16  30   2     4491.64     4407.43     81.93 o 
  17  30   2       11.20      -14.99     31.22 o 
  18  30   2     2193.24     2120.00     62.87 o 
  19  30   2      318.76      343.85     37.11 o 
  20  30   2        2.63      -19.76     32.73 o 
  21  30   2       54.15       37.37     34.23 o 
  22  30   2      240.84      208.00     38.17 o 
  23  30   2      247.95      260.57     39.00 o 
  24  30   2       37.43       36.28     36.45 o 
  25  30   2       40.00       56.31     41.98 o 
  26  30   2      405.33      400.81     48.77 o 
  27  30   2       63.92       69.97     48.45 o 
  28  30   2      823.66      822.99     62.80 o 
  29  30   2        7.98      -13.33     48.10 o 
  30  30   2      196.40      148.16     50.49 o 
 -30  31   2        9.68      -37.99     48.57 o 
 -29  31   2       41.66       42.50     43.88 o 
 -28  31   2      297.05      287.61     45.60 o 
 -27  31   2      295.70      292.47     54.64 o 
 -26  31   2       40.38       45.82     41.07 o 
 -25  31   2       79.66       27.22     39.69 o 
 -24  31   2      132.73      108.22     43.67 o 
 -23  31   2      708.66      635.97     46.95 o 
 -22  31   2       44.53       36.28     38.03 o 
 -21  31   2     2376.20     2447.47     83.83 o 
 -20  31   2       16.32      -23.82     33.30 o 
 -19  31   2     3047.44     3084.03     71.94 o 
 -18  31   2      381.64      376.82     35.94 o 
 -17  31   2      133.23      168.29     32.61 o 
 -16  31   2      621.23      637.89     32.55 o 
 -15  31   2      184.22      168.57     28.65 o 
 -14  31   2     1389.37     1395.30     41.60 o 
 -13  31   2      176.74      114.58     26.34 o 
 -12  31   2      128.93       60.25     24.35 o 
 -11  31   2      337.09      320.66     26.70 o 
 -10  31   2      195.18      182.52     26.10 o 
  -9  31   2     3753.09     3699.50     54.63 o 
  -8  31   2       52.43       29.90     22.54 o 
  -7  31   2     1900.37     1875.67     40.92 o 
  -6  31   2        2.33      -13.56     21.86 o 
  -5  31   2     1984.66     2011.77     40.91 o 
  -4  31   2      499.98      476.85     25.97 o 
  -3  31   2      354.80      358.67     24.35 o 
  -2  31   2      865.15      822.25     28.24 o 
  -1  31   2       29.99       43.29     20.69 o 
   0  31   2       32.62       45.88     20.66 o 
   1  31   2      960.21      908.98     29.23 o 
   2  31   2       65.95       50.58     20.81 o 
   3  31   2     2716.00     2639.39     43.50 o 
   4  31   2        9.08       -8.24     20.32 o 
   5  31   2     7230.99     7185.43     81.07 o 
   6  31   2       30.44        1.91     19.65 o 
   7  31   2     1214.05     1214.59     32.40 o 
   8  31   2       10.28       -8.22     21.04 o 
   9  31   2       13.46        6.27     22.30 o 
  10  31   2      909.82      896.80     31.69 o 
  11  31   2      158.24      171.24     24.75 o 
  12  31   2      348.35      361.02     28.28 o 
  13  31   2      573.04      570.01     32.80 o 
  14  31   2      430.76      483.96     33.85 o 
  15  31   2     1323.90     1376.28     48.09 o 
  16  31   2      283.15      273.46     36.62 o 
  17  31   2     1725.27     1683.87     57.04 o 
  18  31   2        8.93       -7.77     32.64 o 
  19  31   2     1343.54     1333.87     50.59 o 
  20  31   2        6.56       14.87     34.75 o 
  21  31   2        3.06       61.34     36.01 o 
  22  31   2      278.27      220.49     38.69 o 
  23  31   2       84.54      139.03     38.24 o 
  24  31   2      105.87       39.64     40.34 o 
  25  31   2      473.04      490.99     50.37 o 
  26  31   2        1.44        4.35     46.79 o 
  27  31   2      900.37     1008.31     62.40 o 
  28  31   2      299.59      249.13     51.91 o 
  29  31   2      934.47      987.58     63.96 o 
  30  31   2        6.24      -29.89     49.13 o 
  31  31   2      304.41      299.09     56.59 o 
 -31  32   2       44.98       42.20     55.81 o 
 -30  32   2      164.01      131.88     52.67 o 
 -29  32   2        9.22       77.69     44.50 o 
 -28  32   2      280.17      285.43     47.24 o 
 -27  32   2       36.39       41.37     46.78 o 
 -26  32   2      651.37      636.14     53.31 o 
 -25  32   2      219.15      258.27     46.21 o 
 -24  32   2       19.55      -37.46     42.43 o 
 -23  32   2      171.58      197.17     45.60 o 
 -22  32   2      602.64      677.87     47.38 o 
 -21  32   2       63.31       13.90     37.78 o 
 -20  32   2      199.70      177.11     40.32 o 
 -19  32   2       55.47       42.46     37.17 o 
 -18  32   2       66.56       53.15     34.81 o 
 -17  32   2       44.49       16.44     35.30 o 
 -16  32   2      135.90      130.03     33.92 o 
 -15  32   2       18.37        3.27     28.60 o 
 -14  32   2      109.10      148.30     30.22 o 
 -13  32   2      209.93      192.31     30.37 o 
 -12  32   2       24.01        1.51     26.32 o 
 -11  32   2      148.82      146.71     27.77 o 
 -10  32   2      522.43      512.76     33.37 o 
  -9  32   2       87.82       69.06     25.93 o 
  -8  32   2     3613.61     3705.57     94.85 o 
  -7  32   2       60.56       25.82     26.42 o 
  -6  32   2     1240.58     1303.11     37.58 o 
  -5  32   2     1073.69     1109.28     34.36 o 
  -4  32   2        6.33        5.14     21.85 o 
  -3  32   2      253.69      200.62     23.28 o 
  -2  32   2       55.97       60.17     22.27 o 
  -1  32   2     1472.77     1499.77     40.45 o 
   0  32   2      477.57      561.85     29.02 o 
   1  32   2      750.75      756.92     29.39 o 
   2  32   2     2361.23     2385.97     43.66 o 
   3  32   2      193.96      217.66     24.16 o 
   4  32   2     6719.60     6505.42     72.73 o 
   5  32   2      130.43      157.82     23.88 o 
   6  32   2     1561.49     1442.67     36.25 o 
   7  32   2      914.67      959.88     32.48 o 
   8  32   2       30.18        2.86     23.18 o 
   9  32   2       16.88       48.61     25.55 o 
  10  32   2       13.51        4.48     24.87 o 
  11  32   2     1669.48     1708.03     42.38 o 
  12  32   2      326.47      347.38     30.85 o 
  13  32   2      246.41      269.27     34.28 o 
  14  32   2      704.77      665.32     39.32 o 
  15  32   2      578.93      646.34     42.67 o 
  16  32   2     1702.51     1728.41     69.20 o 
  17  32   2        6.62      -63.61     32.09 o 
  18  32   2     2121.39     2062.35     57.83 o 
  19  32   2        2.63       29.96     34.88 o 
  20  32   2      832.72      913.51     47.01 o 
  21  32   2      229.95      232.95     39.60 o 
  22  32   2        3.23       17.53     37.45 o 
  23  32   2      973.49      895.98     51.93 o 
  24  32   2       23.37      -16.97     40.08 o 
  25  32   2       78.64       97.82     42.90 o 
  26  32   2      830.28      869.22     86.01 o 
  27  32   2       40.65       64.71     49.99 o 
  28  32   2      976.32      990.14     64.31 o 
  29  32   2      141.86      130.69     52.06 o 
  30  32   2      651.95      665.63     61.26 o 
  31  32   2        1.94      -37.89     50.35 o 
  32  32   2       30.31       20.19     53.06 o 
 -32  33   2       28.21       11.20     56.04 o 
 -31  33   2        1.96       -9.71     52.18 o 
 -30  33   2      158.48      240.93     61.13 o 
 -29  33   2      193.37       83.57     48.56 o 
 -28  33   2       15.39      -42.23     42.74 o 
 -27  33   2     1062.71     1069.39     62.52 o 
 -26  33   2       81.60      133.74     47.70 o 
 -25  33   2      930.87      973.87     60.90 o 
 -24  33   2      327.79      304.90     49.35 o 
 -23  33   2      139.85      113.49     45.32 o 
 -22  33   2      762.01      836.75     58.82 o 
 -21  33   2      142.86      106.96     46.95 o 
 -20  33   2      522.59      495.62     48.42 o 
 -19  33   2      702.62      652.76     49.56 o 
 -18  33   2       87.42        8.49     47.11 o 
 -17  33   2       24.98        9.15     41.58 o 
 -16  33   2       13.81       29.06     40.96 o 
 -15  33   2      503.15      498.98     39.14 o 
 -14  33   2       15.50      -11.56     32.46 o 
 -13  33   2      253.87      214.74     31.85 o 
 -12  33   2        4.40      -14.50     28.00 o 
 -11  33   2       50.93       57.99     27.70 o 
 -10  33   2      149.94      125.78     28.09 o 
  -9  33   2      377.17      432.68     32.61 o 
  -8  33   2       13.70       27.21     27.54 o 
  -7  33   2       37.91      -10.40     26.85 o 
  -6  33   2       98.00       93.96     28.02 o 
  -5  33   2      252.06      263.47     27.51 o 
  -4  33   2       45.07       -1.55     24.78 o 
  -3  33   2       96.76       94.47     25.43 o 
  -2  33   2      865.36      844.47     33.67 o 
  -1  33   2       88.54      126.83     25.98 o 
   0  33   2      347.48      376.72     28.80 o 
   1  33   2      594.39      595.09     30.88 o 
   2  33   2        5.85      -49.02     24.51 o 
   3  33   2     1587.56     1653.09     41.71 o 
   4  33   2       82.32       94.48     24.82 o 
   5  33   2     1187.15     1141.27     35.20 o 
   6  33   2       16.38        6.34     26.25 o 
   7  33   2       12.29      -12.42     25.65 o 
   8  33   2       20.79      -22.59     25.52 o 
   9  33   2      275.12      283.05     30.35 o 
  10  33   2       25.16       21.91     27.12 o 
  11  33   2       55.68        5.91     28.71 o 
  12  33   2       47.51       22.75     31.14 o 
  13  33   2      415.93      422.50     36.36 o 
  14  33   2      249.21      169.50     35.33 o 
  15  33   2     2063.72     2101.24     77.30 o 
  16  33   2       22.08        1.61     33.62 o 
  17  33   2     4118.48     4270.43     90.86 o 
  18  33   2      224.59      263.65     39.03 o 
  19  33   2      679.80      694.37     44.26 o 
  20  33   2     1562.78     1828.36     58.63 o 
  21  33   2      371.23      383.69     44.77 o 
  22  33   2       41.53       80.31     41.39 o 
  23  33   2       64.63       86.73     42.31 o 
  24  33   2      607.61      617.98     50.42 o 
  25  33   2        6.72      -27.34     44.44 o 
  26  33   2       74.92       22.07     49.49 o 
  27  33   2     1466.53     1422.44     70.28 o 
  28  33   2       23.73       86.55     51.76 o 
  29  33   2     1199.27     1325.12    131.29 o 
  30  33   2       51.51        6.23     52.00 o 
  31  33   2      186.19      262.66     56.77 o 
  32  33   2       67.15        1.58     56.87 o 
  33  33   2      184.02      222.67     62.73 o 
 -31  34   2      122.32      203.86     66.86 o 
 -30  34   2       89.60      139.26     59.63 o 
 -29  34   2      140.55      147.16     50.82 o 
 -28  34   2     1222.44     1303.93     72.87 o 
 -27  34   2        0.81      -11.36     45.86 o 
 -26  34   2      796.55      835.22     61.72 o 
 -25  34   2        9.07       19.40     49.45 o 
 -24  34   2      829.38      876.82     62.30 o 
 -23  34   2      137.61      133.69     50.37 o 
 -22  34   2        5.72       17.01     47.65 o 
 -21  34   2      168.40      179.48     53.62 o 
 -20  34   2       63.21       28.78     45.59 o 
 -19  34   2      170.75      165.14     47.34 o 
 -18  34   2      106.56      142.17     60.62 o 
 -17  34   2      196.44       73.24     43.60 o 
 -16  34   2     1621.19     1600.30     60.97 o 
 -15  34   2      359.82      393.28     45.85 o 
 -14  34   2     1846.85     1871.47     59.83 o 
 -13  34   2      276.98      317.14     35.87 o 
 -12  34   2     1178.67     1288.99     41.62 o 
 -11  34   2      132.54       73.78     29.09 o 
 -10  34   2        5.99       32.44     29.36 o 
  -9  34   2       72.78       74.53     29.06 o 
  -8  34   2      691.70      712.94     40.41 o 
  -7  34   2      943.56      919.89     38.99 o 
  -6  34   2       21.76       23.81     26.96 o 
  -5  34   2      432.04      373.70     31.68 o 
  -4  34   2      385.17      328.58     31.01 o 
  -3  34   2      122.76      146.53     28.63 o 
  -2  34   2     2172.89     2262.36     49.29 o 
  -1  34   2       34.72      -34.91     26.26 o 
   0  34   2      293.27      248.70     29.72 o 
   1  34   2      589.86      544.91     34.39 o 
   2  34   2        4.30      -18.25     26.08 o 
   3  34   2      766.00      749.13     35.33 o 
   4  34   2       24.30       55.07     27.33 o 
   5  34   2      133.29      136.14     28.63 o 
   6  34   2     1488.27     1490.43     45.34 o 
   7  34   2      133.50      133.32     30.12 o 
   8  34   2      146.57      155.41     29.52 o 
   9  34   2      957.09     1038.33     40.88 o 
  10  34   2     1064.61     1091.50     46.33 o 
  11  34   2       19.52      -10.49     32.79 o 
  12  34   2       82.72       45.10     33.87 o 
  13  34   2       51.33      -22.41     33.33 o 
  14  34   2      545.04      516.35     40.99 o 
  15  34   2        1.97      -25.76     34.13 o 
  16  34   2     1330.42     1342.49     51.58 o 
  17  34   2       47.03       24.02     36.52 o 
  18  34   2       32.09        1.93     36.93 o 
  19  34   2        0.34      -21.90     36.98 o 
  20  34   2      109.15       40.01     40.21 o 
  21  34   2        7.64       16.59     41.21 o 
  22  34   2       10.14        4.36     43.42 o 
  23  34   2      350.91      340.32     47.13 o 
  24  34   2       31.50       38.45     42.46 o 
  25  34   2      273.08      238.02     50.09 o 
  26  34   2      211.93      179.85     53.37 o 
  27  34   2        5.76       43.14     50.94 o 
  28  34   2     1006.61     1011.36     66.19 o 
  29  34   2       17.64      103.68     53.41 o 
  30  34   2      992.66     1007.82     68.08 o 
  31  34   2        4.69       13.85     57.58 o 
 -30  35   2      257.56       86.52     64.32 o 
 -29  35   2      742.75      740.22     70.62 o 
 -28  35   2      240.12      290.93     56.37 o 
 -27  35   2     1687.81     1650.29     75.33 o 
 -26  35   2       29.85       21.11     46.54 o 
 -25  35   2      387.26      424.39     51.93 o 
 -24  35   2       62.04       52.60     49.87 o 
 -23  35   2      653.62      691.70     60.34 o 
 -22  35   2      430.42      439.36     55.82 o 
 -21  35   2       58.17       14.43     51.94 o 
 -20  35   2       74.24       21.10     51.78 o 
 -19  35   2       46.58      -49.65     50.04 o 
 -18  35   2       33.59      -20.39     53.09 o 
 -17  35   2     2764.26     2806.18     83.25 o 
 -16  35   2       24.11       39.98     42.22 o 
 -15  35   2      871.86      850.92     51.60 o 
 -14  35   2        0.84       12.84     39.77 o 
 -13  35   2     1750.64     1796.20     63.27 o 
 -12  35   2       95.36       82.64     38.03 o 
 -11  35   2       87.22       37.44     32.97 o 
 -10  35   2      468.86      505.44     34.56 o 
  -9  35   2        1.81       11.90     29.03 o 
  -8  35   2      423.75      465.17     34.23 o 
  -7  35   2        0.17      -16.02     29.10 o 
  -6  35   2      701.10      678.43     35.51 o 
  -5  35   2      182.01      133.13     29.54 o 
  -4  35   2      111.99       80.59     28.59 o 
  -3  35   2     5055.68     4994.48     72.63 o 
  -2  35   2      117.94      121.12     28.80 o 
  -1  35   2     3049.21     3054.36     57.70 o 
   0  35   2       78.94       61.97     27.43 o 
   1  35   2      223.83      187.66     30.16 o 
   2  35   2       16.72       34.58     29.74 o 
   3  35   2      396.67      355.94     33.27 o 
   4  35   2      147.88       84.05     30.47 o 
   5  35   2       85.60       20.57     29.20 o 
   6  35   2      388.83      376.67     35.09 o 
   7  35   2      300.50      301.67     34.18 o 
   8  35   2       16.99      -22.74     34.62 o 
   9  35   2      414.60      399.65     38.56 o 
  10  35   2      215.68      199.25     35.92 o 
  11  35   2     2082.02     2195.04     59.39 o 
  12  35   2      158.12      183.34     37.21 o 
  13  35   2      590.30      519.68     43.81 o 
  14  35   2      651.00      677.23     47.06 o 
  15  35   2      171.36      149.98     39.37 o 
  16  35   2       60.42       37.28     39.06 o 
  17  35   2      533.46      446.57     42.12 o 
  18  35   2      501.82      538.54     47.65 o 
  19  35   2       66.96       40.99     40.82 o 
  20  35   2       27.58       33.07     41.76 o 
  21  35   2      233.63      257.56     45.53 o 
  22  35   2       51.89       56.98     43.24 o 
  23  35   2      334.65      379.16     47.97 o 
  24  35   2        6.00      -18.56     46.16 o 
  25  35   2        0.29       -2.75     46.75 o 
  26  35   2       69.68       42.19     51.86 o 
  27  35   2       22.30       62.01     51.75 o 
  28  35   2        2.68       -9.54     52.29 o 
  29  35   2      205.43      149.40     55.18 o 
  30  35   2       44.48       47.93     57.86 o 
 -29  36   2       32.76       78.31     65.17 o 
 -28  36   2      500.13      577.81     75.85 o 
 -27  36   2       38.81       37.98     53.88 o 
 -26  36   2      550.96      413.61     58.61 o 
 -25  36   2        0.24       46.32     50.86 o 
 -24  36   2      391.20      351.26     52.03 o 
 -23  36   2      263.07      304.43     53.68 o 
 -22  36   2       10.03      -18.66     48.11 o 
 -21  36   2      134.09      129.95     56.77 o 
 -20  36   2      192.65      216.44     56.48 o 
 -19  36   2      176.33      163.90     75.69 o 
 -18  36   2      267.04      264.92     56.12 o 
 -17  36   2      189.08      159.14     62.05 o 
 -16  36   2     1415.18     1429.92    115.97 o 
 -15  36   2        0.23      -29.27     40.36 o 
 -14  36   2     2272.95     2518.41     78.33 o 
 -13  36   2      105.58       78.30     42.39 o 
 -12  36   2     1350.86     1330.94     61.47 o 
 -11  36   2      351.50      335.57     41.52 o 
 -10  36   2      194.80      210.24     38.94 o 
  -9  36   2       16.78       -4.28     32.21 o 
  -8  36   2       79.24       81.31     31.09 o 
  -7  36   2      270.77      323.01     33.98 o 
  -6  36   2      110.97      141.08     31.58 o 
  -5  36   2      303.42      255.56     31.71 o 
  -4  36   2     2701.55     2706.91     55.55 o 
  -3  36   2       41.91       32.90     28.77 o 
  -2  36   2     4175.30     4280.94     67.65 o 
  -1  36   2       45.09       51.89     28.04 o 
   0  36   2      513.00      541.41     33.55 o 
   1  36   2      387.37      407.27     33.39 o 
   2  36   2       61.58       54.43     35.67 o 
   3  36   2     1819.53     1891.73     50.73 o 
   4  36   2        1.00      -19.87     28.26 o 
   5  36   2      175.42      192.06     34.97 o 
   6  36   2        9.56       -8.69     33.34 o 
   7  36   2      122.20      131.16     37.96 o 
   8  36   2     2240.83     2214.96     66.84 o 
   9  36   2      221.43      185.24     39.81 o 
  10  36   2      805.16      817.00     45.03 o 
  11  36   2      520.39      603.96     48.29 o 
  12  36   2     1883.09     1926.44     64.50 o 
  13  36   2        3.69      -23.84     37.76 o 
  14  36   2      191.74      224.18     41.75 o 
  15  36   2      619.01      637.60     50.96 o 
  16  36   2      230.80      211.90     45.45 o 
  17  36   2       88.72       76.49     44.60 o 
  18  36   2       40.22       30.96     43.32 o 
  19  36   2       23.51      -35.71     44.30 o 
  20  36   2      238.53      210.71     44.65 o 
  21  36   2       13.65      -57.68     41.75 o 
  22  36   2     1152.08     1261.86     59.71 o 
  23  36   2       32.17        2.88     43.85 o 
  24  36   2      435.14      417.92     54.26 o 
  25  36   2        5.34      -59.40     46.84 o 
  26  36   2       30.54       38.15     52.84 o 
  27  36   2       11.92        0.88     52.81 o 
  28  36   2      266.25      233.78     68.79 o 
  29  36   2        3.93       -4.28     58.81 o 
 -28  37   2        8.54      -42.45     61.19 o 
 -27  37   2      200.47      110.26     59.64 o 
 -26  37   2       71.45       88.68     54.11 o 
 -25  37   2      777.54      759.04     70.08 o 
 -24  37   2       76.35       99.62     59.36 o 
 -23  37   2      329.30      352.15     61.22 o 
 -22  37   2      322.47      419.74     56.04 o 
 -21  37   2      685.06      734.40     59.69 o 
 -20  37   2       64.50       69.34     54.37 o 
 -19  37   2       85.64       91.95     53.99 o 
 -18  37   2       83.46        3.31     52.08 o 
 -17  37   2      662.07      604.72     60.50 o 
 -16  37   2      132.23      129.92     53.31 o 
 -15  37   2     1077.44     1118.51     63.83 o 
 -14  37   2       41.88        9.06     46.58 o 
 -13  37   2     1314.33     1309.56     65.09 o 
 -12  37   2       39.09       59.82     42.26 o 
 -11  37   2      267.34      194.56     41.68 o 
 -10  37   2      631.65      628.99     50.32 o 
  -9  37   2      167.06      168.37     40.58 o 
  -8  37   2       38.20       29.06     38.51 o 
  -7  37   2       26.95       39.20     37.42 o 
  -6  37   2      106.34       88.56     32.85 o 
  -5  37   2      430.70      445.04     34.92 o 
  -4  37   2       21.99        1.38     32.44 o 
  -3  37   2     2032.51     2225.52     52.39 o 
  -2  37   2       28.91       36.01     29.14 o 
  -1  37   2     1754.59     1796.32     60.97 o 
   0  37   2      856.29      902.82     39.32 o 
   1  37   2      268.19      323.40     34.80 o 
   2  37   2      781.25      785.03     41.77 o 
   3  37   2      110.43      105.34     33.67 o 
   4  37   2      220.75      201.45     37.85 o 
   5  37   2      417.96      468.27     43.92 o 
   6  37   2      818.75      848.79     58.56 o 
   7  37   2      249.15      202.14     39.95 o 
   8  37   2        0.33       -4.89     37.57 o 
   9  37   2     2648.70     2496.42     73.09 o 
  10  37   2        3.04       10.54     37.29 o 
  11  37   2     1534.42     1438.38     53.93 o 
  12  37   2       41.28        6.39     38.69 o 
  13  37   2      368.76      350.56     47.78 o 
  14  37   2        7.28      -11.11     41.52 o 
  15  37   2        6.78       28.78     43.16 o 
  16  37   2      241.51      207.16     46.86 o 
  17  37   2      101.53      155.41     46.20 o 
  18  37   2      972.24     1030.29     60.04 o 
  19  37   2     1241.58     1294.00     62.63 o 
  20  37   2      136.30      114.34     47.50 o 
  21  37   2      926.97      965.01     59.65 o 
  22  37   2       30.82       84.42     47.86 o 
  23  37   2      945.77     1043.69     72.07 o 
  24  37   2       89.68      105.24     53.51 o 
  25  37   2      103.72      100.31     50.21 o 
  26  37   2       55.07       29.61     53.44 o 
  27  37   2       47.16       21.15     54.53 o 
  28  37   2      689.05      650.54     81.73 o 
 -27  38   2       68.51       52.80     74.36 o 
 -26  38   2      114.88       28.99     72.89 o 
 -25  38   2       30.27       -4.81     63.87 o 
 -24  38   2       10.28       16.66     57.21 o 
 -23  38   2       11.34      -20.37     57.04 o 
 -22  38   2       67.82       19.22     56.23 o 
 -21  38   2      144.75      130.50     52.30 o 
 -20  38   2      203.82      270.94     60.43 o 
 -19  38   2      155.58      232.13     58.42 o 
 -18  38   2       78.87       95.10     55.49 o 
 -17  38   2       23.63      -16.53     52.30 o 
 -16  38   2      360.92      322.32     58.62 o 
 -15  38   2       15.13      -43.24     45.47 o 
 -14  38   2      822.42      795.13     71.10 o 
 -13  38   2      181.49      137.70     49.34 o 
 -12  38   2      317.54      345.14     52.78 o 
 -11  38   2      208.76      280.11     49.93 o 
 -10  38   2      126.99      135.18     44.73 o 
  -9  38   2      588.90      585.64     50.44 o 
  -8  38   2        9.08      105.85     43.77 o 
  -7  38   2       34.09      -48.83     37.52 o 
  -6  38   2      200.56      300.87     51.18 o 
  -5  38   2      287.16      323.77     43.80 o 
  -4  38   2      893.39      932.09     66.92 o 
  -3  38   2      138.63      173.50     32.62 o 
  -2  38   2      869.32      949.03     46.65 o 
  -1  38   2       37.98       15.85     30.72 o 
   0  38   2     1391.76     1426.24     49.99 o 
   1  38   2       95.37       96.34     34.97 o 
   2  38   2      153.18      153.37     35.65 o 
   3  38   2       99.43      146.20     39.50 o 
   4  38   2      571.60      648.32     50.05 o 
   5  38   2      234.72      194.24     44.56 o 
   6  38   2      337.20      255.20     42.36 o 
   7  38   2        1.18      -30.18     38.10 o 
   8  38   2     2104.62     2188.71     69.18 o 
   9  38   2      642.74      707.29     49.17 o 
  10  38   2      951.41      999.63     57.60 o 
  11  38   2       22.74       57.87     43.31 o 
  12  38   2      402.03      392.44     49.03 o 
  13  38   2       56.24       28.48     42.50 o 
  14  38   2        6.10      -31.21     43.57 o 
  15  38   2      316.94      420.55     50.35 o 
  16  38   2      100.54       36.43     45.20 o 
  17  38   2       12.62       50.13     45.90 o 
  18  38   2       35.08       75.27     46.15 o 
  19  38   2      100.45      163.29     49.37 o 
  20  38   2      565.97      496.10     54.01 o 
  21  38   2       24.19      -51.46     43.56 o 
  22  38   2     2270.18     2296.67     95.60 o 
  23  38   2       31.19       82.13     63.35 o 
  24  38   2      636.84      590.04     62.16 o 
  25  38   2      407.51      501.54     61.11 o 
  26  38   2       36.89       52.15     59.81 o 
  27  38   2      163.15      241.76     64.11 o 
 -25  39   2        0.04       -3.04     71.25 o 
 -24  39   2       27.51       26.88     72.47 o 
 -23  39   2      520.90      502.24     65.80 o 
 -22  39   2       35.06      -20.60     57.41 o 
 -21  39   2      522.65      551.84     65.57 o 
 -20  39   2      137.09       90.73     57.09 o 
 -19  39   2       17.93       54.45     56.48 o 
 -18  39   2      480.85      431.78     61.86 o 
 -17  39   2      180.87      251.72     59.55 o 
 -16  39   2      491.10      407.42     61.13 o 
 -15  39   2      685.21      753.03     66.19 o 
 -14  39   2       33.24       -7.48     48.93 o 
 -13  39   2      137.99      120.28     49.92 o 
 -12  39   2      171.80      100.76     53.18 o 
 -11  39   2       59.46       62.83     48.22 o 
 -10  39   2       61.39       39.13     47.49 o 
  -9  39   2      320.27      321.01     47.69 o 
  -8  39   2        2.57       64.39     43.42 o 
  -7  39   2      681.24      733.97     53.32 o 
  -6  39   2      448.25      478.14     45.60 o 
  -5  39   2      806.38      782.30     65.36 o 
  -4  39   2      302.60      234.80     40.34 o 
  -3  39   2      299.60      336.07     41.26 o 
  -2  39   2      225.18      130.79     36.79 o 
  -1  39   2      221.73      147.75     39.00 o 
   0  39   2       53.38       77.31     39.71 o 
   1  39   2      157.92      176.45     40.50 o 
   2  39   2        2.77       15.78     42.66 o 
   3  39   2      199.15       76.46     44.55 o 
   4  39   2        6.29      -49.40     41.32 o 
   5  39   2      150.60      143.49     47.40 o 
   6  39   2      138.87      118.88     48.07 o 
   7  39   2      133.25      137.81     45.31 o 
   8  39   2       16.42       40.17     43.20 o 
   9  39   2     1332.54     1281.99     60.45 o 
  10  39   2        2.62       -2.83     44.13 o 
  11  39   2      906.64      950.45     61.72 o 
  12  39   2        2.25       64.11     47.86 o 
  13  39   2      209.06      243.25     47.37 o 
  14  39   2       37.24        2.14     43.40 o 
  15  39   2      192.42      200.98     48.83 o 
  16  39   2      146.29      126.47     47.48 o 
  17  39   2       11.12       34.85     46.46 o 
  18  39   2      403.30      450.13     48.94 o 
  19  39   2      353.48      308.81     48.81 o 
  20  39   2       55.02       56.56     48.54 o 
  21  39   2      761.22      886.63     60.83 o 
  22  39   2        3.69       63.68     53.12 o 
  23  39   2      991.69     1089.38     69.75 o 
  24  39   2        2.65      -78.90     52.25 o 
  25  39   2       93.55       59.90     55.42 o 
 -24  40   2      229.23      201.13     76.55 o 
 -23  40   2      136.03       48.18     72.85 o 
 -22  40   2      449.88      330.10     76.47 o 
 -21  40   2        0.03     -110.26     55.13 o 
 -20  40   2      810.14      862.84     71.33 o 
 -19  40   2        4.30      -30.87     56.61 o 
 -18  40   2      171.23      199.09     60.26 o 
 -17  40   2       22.03       90.74     58.51 o 
 -16  40   2       27.48      -26.03     54.99 o 
 -15  40   2      135.29      104.55     56.24 o 
 -14  40   2       71.74       57.79     50.17 o 
 -13  40   2      329.03      259.53     53.23 o 
 -12  40   2        4.88      -18.57     47.83 o 
 -11  40   2       99.26      148.76     50.38 o 
 -10  40   2     1617.88     1548.35     70.68 o 
  -9  40   2      425.78      380.52     56.84 o 
  -8  40   2      493.26      457.96     47.00 o 
  -7  40   2       26.64      -18.62     40.53 o 
  -6  40   2      303.32      314.03     45.64 o 
  -5  40   2      137.64       44.29     41.05 o 
  -4  40   2      293.71      298.76     42.32 o 
  -3  40   2      372.00      498.40     44.87 o 
  -2  40   2      328.45      333.47     42.54 o 
  -1  40   2      156.29      114.18     48.02 o 
   0  40   2       32.43      -34.37     45.36 o 
   1  40   2       90.36      115.85     47.48 o 
   2  40   2      270.45      223.52     50.47 o 
   3  40   2        4.36       34.38     46.26 o 
   4  40   2      930.57      872.61     60.65 o 
   5  40   2      121.97      164.88     49.75 o 
   6  40   2        2.67       -0.11     46.41 o 
   7  40   2      259.64      184.00     46.93 o 
   8  40   2      214.13      182.86     46.88 o 
   9  40   2        2.70        6.01     44.82 o 
  10  40   2      759.89      698.59     54.79 o 
  11  40   2       19.68       33.04     43.90 o 
  12  40   2      356.15      360.39     49.17 o 
  13  40   2      123.20      103.84     45.74 o 
  14  40   2       56.54       21.45     42.23 o 
  15  40   2      252.44      283.26     45.57 o 
  16  40   2      273.75      279.98     46.89 o 
  17  40   2       66.91       34.07     43.34 o 
  18  40   2      223.20      237.00     51.90 o 
  19  40   2       12.34       60.92     47.84 o 
  20  40   2      282.52      366.19     54.93 o 
  21  40   2       22.87       53.93     53.08 o 
  22  40   2      420.65      406.28     61.89 o 
  23  40   2       52.34      114.44     56.21 o 
  24  40   2      207.79      268.05     59.01 o 
 -22  41   2        0.51       51.59     73.34 o 
 -21  41   2      658.55      736.16     85.68 o 
 -20  41   2      170.14      141.29     74.76 o 
 -19  41   2      561.57      514.86     66.92 o 
 -18  41   2        1.86     -109.56     54.78 o 
 -17  41   2      171.54      241.21     78.44 o 
 -16  41   2      183.00      195.58     60.13 o 
 -15  41   2       18.03       -4.70     54.94 o 
 -14  41   2      450.49      432.84     57.36 o 
 -13  41   2       10.62      -79.53     47.56 o 
 -12  41   2        6.46      -94.80     47.40 o 
 -11  41   2      232.38      166.24     51.50 o 
 -10  41   2       36.43       -2.60     45.07 o 
  -9  41   2     2356.61     2414.19     76.60 o 
  -8  41   2       12.63       15.07     45.10 o 
  -7  41   2      929.63     1033.84     55.55 o 
  -6  41   2      123.94      196.63     45.23 o 
  -5  41   2        9.24       -9.91     42.13 o 
  -4  41   2      299.20      312.05     45.64 o 
  -3  41   2        1.06      -25.86     40.69 o 
  -2  41   2       12.95       57.57     45.29 o 
  -1  41   2        1.80      -40.33     46.75 o 
   0  41   2      211.68      232.15     56.09 o 
   1  41   2      226.20      237.78     56.32 o 
   2  41   2        3.53       31.17     53.33 o 
   3  41   2      791.39      804.61     59.50 o 
   4  41   2       44.67       44.46     48.31 o 
   5  41   2      664.43      701.93     57.77 o 
   6  41   2       10.42       48.25     48.93 o 
   7  41   2      133.42      134.29     50.25 o 
   8  41   2      238.54      208.85     49.75 o 
   9  41   2       31.68       35.20     45.83 o 
  10  41   2      190.55      123.32     50.31 o 
  11  41   2      333.73      334.92     54.62 o 
  12  41   2       53.36       16.51     49.37 o 
  13  41   2       32.27       97.39     46.56 o 
  14  41   2      236.74      276.23     50.34 o 
  15  41   2      964.60     1059.81     61.94 o 
  16  41   2       17.07       31.46     47.21 o 
  17  41   2       36.89       10.89     48.10 o 
  18  41   2       33.62       19.52     48.36 o 
  19  41   2       14.51        0.23     48.21 o 
  20  41   2      201.57      246.71     52.33 o 
  21  41   2      163.05      127.68     56.00 o 
  22  41   2       60.48      -15.47     54.06 o 
 -20  42   2     1282.37     1214.07    146.01 o 
 -19  42   2       27.40        4.91     71.99 o 
 -18  42   2      365.40      406.18     77.84 o 
 -17  42   2       45.44       13.24     67.70 o 
 -16  42   2        0.81        4.65     57.93 o 
 -15  42   2      389.72      377.88     62.99 o 
 -14  42   2        5.48       16.81     55.40 o 
 -13  42   2       99.90       60.65     47.81 o 
 -12  42   2      703.63      647.44     56.27 o 
 -11  42   2       28.98       33.77     50.12 o 
 -10  42   2      342.56      369.74     51.83 o 
  -9  42   2      237.46      252.39     51.64 o 
  -8  42   2     1030.37     1060.21     61.14 o 
  -7  42   2        0.83       18.17     45.93 o 
  -6  42   2     1122.54     1277.20     62.88 o 
  -5  42   2      197.04      169.54     47.88 o 
  -4  42   2       10.56      -36.14     45.11 o 
  -3  42   2       88.30       94.08     46.36 o 
  -2  42   2       38.10       60.15     53.30 o 
  -1  42   2       49.72       20.79     53.32 o 
   0  42   2       25.15      -55.11     51.98 o 
   1  42   2      205.41      171.46     56.57 o 
   2  42   2     1921.77     2054.04     85.81 o 
   3  42   2        0.48       -1.62     53.66 o 
   4  42   2     1035.48     1018.94     80.49 o 
   5  42   2       47.65       17.13     53.58 o 
   6  42   2       53.79       46.08     50.11 o 
   7  42   2      155.56      114.04     58.10 o 
   8  42   2      236.89      250.01     54.13 o 
   9  42   2      474.85      547.60     58.37 o 
  10  42   2       59.89      177.22     52.71 o 
  11  42   2      111.80      101.72     51.70 o 
  12  42   2       41.47        1.46     51.09 o 
  13  42   2        0.39       -2.01     50.92 o 
  14  42   2      445.44      462.78     58.24 o 
  15  42   2        7.62        9.69     52.20 o 
  16  42   2      856.44      909.58     66.92 o 
  17  42   2       96.88      111.25     49.97 o 
  18  42   2      241.36      291.15     53.93 o 
  19  42   2       13.75      -66.25     48.80 o 
  20  42   2      161.61      142.69     56.64 o 
 -18  43   2       37.67       65.48     72.40 o 
 -17  43   2        4.27      -88.08     67.96 o 
 -16  43   2      264.99      139.99     94.16 o 
 -15  43   2        3.26      -18.99     68.46 o 
 -14  43   2       62.26       21.21     61.68 o 
 -13  43   2      228.92      264.39     56.82 o 
 -12  43   2       62.54       98.06     48.51 o 
 -11  43   2      244.47      236.95     51.51 o 
 -10  43   2      342.70      330.24     58.29 o 
  -9  43   2     1192.70     1252.01     64.47 o 
  -8  43   2        9.47       71.26     50.20 o 
  -7  43   2      434.51      408.56     55.60 o 
  -6  43   2       34.91       57.57     50.40 o 
  -5  43   2      178.43      173.26     48.92 o 
  -4  43   2       23.85       27.72     49.94 o 
  -3  43   2        5.64        5.89     58.68 o 
  -2  43   2       65.38      125.44     55.19 o 
  -1  43   2       14.62      -40.01     52.85 o 
   0  43   2       68.67       55.77     54.30 o 
   1  43   2      640.34      727.94     65.86 o 
   2  43   2       10.28       32.44     53.97 o 
   3  43   2     1835.86     1743.59    120.23 o 
   4  43   2       90.21       46.07     55.77 o 
   5  43   2      989.83      908.64     71.28 o 
   6  43   2      191.42      215.00     58.14 o 
   7  43   2      261.10      174.00     59.01 o 
   8  43   2      568.93      624.85    108.70 o 
   9  43   2        7.05       69.33     61.50 o 
  10  43   2      513.69      509.81     59.55 o 
  11  43   2       19.36      -10.75     50.51 o 
  12  43   2       92.78       36.31     52.53 o 
  13  43   2      608.49      565.57     60.91 o 
  14  43   2       36.50       -6.80     52.34 o 
  15  43   2      431.34      414.57     59.24 o 
  16  43   2       74.30       38.76     53.76 o 
  17  43   2      548.64      538.82     62.55 o 
  18  43   2       38.37       30.93     54.23 o 
 -15  44   2      170.06      171.70     73.71 o 
 -14  44   2       44.08       26.66     71.03 o 
 -13  44   2       10.90       75.33     70.36 o 
 -12  44   2        8.85       72.49     68.38 o 
 -11  44   2       15.41      -36.68     50.76 o 
 -10  44   2      546.66      489.07     59.49 o 
  -9  44   2      113.35      137.76     52.18 o 
  -8  44   2      557.16      557.30     58.22 o 
  -7  44   2      168.48      143.88     52.16 o 
  -6  44   2       17.81       11.07     49.97 o 
  -5  44   2       34.17       91.22     55.99 o 
  -4  44   2       17.46      -26.81     64.97 o 
  -3  44   2       39.55       53.34     60.52 o 
  -2  44   2       23.93       25.66     54.79 o 
  -1  44   2      336.98      302.09     61.17 o 
   0  44   2      403.53      395.84     61.62 o 
   1  44   2       46.93       61.98     56.09 o 
   2  44   2      946.65      916.55     70.75 o 
   3  44   2        0.17      -16.31     77.76 o 
   4  44   2      385.34      332.54     61.75 o 
   5  44   2        2.11        6.69     54.89 o 
   6  44   2      489.16      542.21     66.51 o 
   7  44   2       30.69      -32.11     56.18 o 
   8  44   2        0.23      -93.07     59.19 o 
   9  44   2      205.20      148.80     65.86 o 
  10  44   2       93.28       49.47     63.25 o 
  11  44   2        4.38      -25.80     57.12 o 
  12  44   2      165.16      199.66     61.61 o 
  13  44   2        2.04      -55.02     52.28 o 
  14  44   2      803.23      699.09     64.73 o 
  15  44   2        3.75      -27.31     53.08 o 
 -12  45   2      153.50      163.01     70.26 o 
 -11  45   2      283.13      212.97     71.73 o 
 -10  45   2        1.93       -7.58     59.14 o 
  -9  45   2      593.25      613.66     70.94 o 
  -8  45   2       76.96       77.11     60.67 o 
  -7  45   2       53.39      113.65     73.17 o 
  -6  45   2        5.40      -12.11     58.53 o 
  -5  45   2       15.35       24.95     61.58 o 
  -4  45   2      301.84      205.26     73.47 o 
  -3  45   2      125.97      145.32     64.31 o 
  -2  45   2      155.42      234.49     65.31 o 
  -1  45   2      120.01      152.77     58.96 o 
   0  45   2      105.63       98.90     57.53 o 
   1  45   2       36.10       56.86     56.97 o 
   2  45   2        0.76       99.97     57.03 o 
   3  45   2      435.02      442.73     63.44 o 
   4  45   2      225.07      149.56     57.98 o 
   5  45   2      750.18      847.89     71.64 o 
   6  45   2        6.33       30.87     57.35 o 
   7  45   2        8.48      -68.67     73.30 o 
   8  45   2      131.50       56.83     64.80 o 
   9  45   2        8.75       73.07     65.34 o 
  10  45   2       93.86       23.24     65.92 o 
  11  45   2        1.35      -36.93     64.79 o 
  12  45   2       23.30       71.33     59.60 o 
  -7  46   2        2.22       60.92     66.04 o 
  -6  46   2      101.54       58.50    105.01 o 
  -5  46   2       10.59       11.56     78.95 o 
  -4  46   2      304.93      313.45     86.93 o 
  -3  46   2       23.38      -46.94     77.37 o 
  -2  46   2      692.04      773.01     90.79 o 
  -1  46   2      101.52       89.52     62.20 o 
   0  46   2        5.52       11.71     62.65 o 
   1  46   2       84.06       95.62     63.97 o 
   2  46   2      143.27      115.85     64.65 o 
   3  46   2      259.74      351.46     70.15 o 
   4  46   2      313.01      274.00     68.80 o 
   5  46   2        1.71      -55.92     62.44 o 
   6  46   2       65.51      146.72     65.65 o 
   7  46   2       46.25       23.18     64.33 o 
   0   1   3     3087.39     2939.87     20.70 o 
   1   1   3      567.42      573.31      8.43 o 
  -1   2   3     2622.35     2565.39     21.08 o 
   0   2   3      895.07      824.77      9.94 o 
   1   2   3     6765.15     7002.19     43.09 o 
   2   2   3      139.32      177.24      6.73 o 
  -2   3   3      348.01      397.54      7.94 o 
  -1   3   3     1333.66     1235.99     13.42 o 
   0   3   3       27.47       34.46      4.59 o 
   1   3   3     2426.07     2485.28     19.61 o 
   2   3   3      141.40      151.40      6.04 o 
   3   3   3       31.03       16.54      5.10 o 
  -3   4   3      220.76      249.98      6.71 o 
  -2   4   3      481.95      416.11      7.92 o 
  -1   4   3      923.61      926.94     10.75 o 
   0   4   3    10015.20    10305.95     56.05 o 
   1   4   3     2874.50     2913.48     20.38 o 
   2   4   3     3368.11     3411.97     22.77 o 
   3   4   3     1114.82     1110.87     11.85 o 
   4   4   3     2224.14     2395.79     17.24 o 
  -4   5   3      942.90      884.91     10.48 o 
  -3   5   3     6028.40     6173.14     38.60 o 
  -2   5   3       51.27       69.02      4.74 o 
  -1   5   3    12565.25    12527.43     66.97 o 
   0   5   3       25.12       23.46      4.92 o 
   1   5   3    11259.23    11143.82     57.11 o 
   2   5   3       31.19       28.56      5.03 o 
   3   5   3     1302.24     1361.93     12.21 o 
   4   5   3     1274.72     1280.67     12.80 o 
   5   5   3      354.24      413.78      7.43 o 
  -5   6   3     6665.11     6448.85     38.43 o 
  -4   6   3       27.02       19.10      4.64 o 
  -3   6   3     2899.26     2969.61     20.70 o 
  -2   6   3     8179.10     8026.70     46.62 o 
  -1   6   3      125.01      123.41      5.78 o 
   0   6   3    26508.24    27272.14    138.13 o 
   1   6   3       48.89       51.20      5.03 o 
   2   6   3      342.03      255.63      6.78 o 
   3   6   3     8216.88     8453.60     45.64 o 
   4   6   3     1296.47     1239.82     11.96 o 
   5   6   3     3232.73     3016.97     21.90 o 
   6   6   3     2416.59     2516.72     19.91 o 
  -6   7   3      966.72      980.86     12.46 o 
  -5   7   3      352.72      353.77      8.34 o 
  -4   7   3     2145.29     2067.89     17.20 o 
  -3   7   3     5202.21     5406.29     32.60 o 
  -2   7   3        5.53        5.75      4.69 o 
  -1   7   3     8559.58     8540.40     48.02 o 
   0   7   3        3.03        2.62      5.18 o 
   1   7   3    12565.92    12921.47     70.35 o 
   2   7   3     2318.57     2356.44     18.46 o 
   3   7   3     1845.76     1921.95     15.87 o 
   4   7   3     1769.92     1647.97     14.18 o 
   5   7   3      291.04      367.36      7.92 o 
   6   7   3    11369.92    11423.93     61.71 o 
   7   7   3       53.13       37.96      6.78 o 
  -7   8   3     2222.34     2247.58     20.93 o 
  -6   8   3     1035.90     1041.69     14.18 o 
  -5   8   3     1916.52     1949.53     18.41 o 
  -4   8   3       61.48       39.02      6.06 o 
  -3   8   3       19.95       24.36      5.72 o 
  -2   8   3     8682.22     8973.07     54.01 o 
  -1   8   3     2700.24     2983.25     22.07 o 
   0   8   3    13379.69    13400.04     74.17 o 
   1   8   3     1333.88     1340.03     14.12 o 
   2   8   3      164.06      116.56      6.07 o 
   3   8   3     1122.50     1132.16     12.67 o 
   4   8   3       12.51       14.37      5.54 o 
   5   8   3     1259.54     1206.41     13.25 o 
   6   8   3        3.35       -0.25      5.92 o 
   7   8   3      399.72      395.55      9.22 o 
   8   8   3        7.36        4.22      6.56 o 
  -8   9   3      266.50      246.68      8.96 o 
  -7   9   3     7636.92     7521.17     47.28 o 
  -6   9   3      155.56      163.80      8.18 o 
  -5   9   3     4393.53     4488.63     32.08 o 
  -4   9   3       63.46       48.05      6.90 o 
  -3   9   3     1483.15     1533.62     15.73 o 
  -2   9   3      467.76      499.50      9.28 o 
  -1   9   3     3207.00     3204.45     24.76 o 
   0   9   3      126.53      154.07      6.82 o 
   1   9   3     2104.48     2027.35     17.58 o 
   2   9   3      128.30      129.39      6.51 o 
   3   9   3      400.99      429.38      8.85 o 
   4   9   3     1316.97     1383.84     14.55 o 
   5   9   3      394.03      388.69     10.15 o 
   6   9   3     2278.30     2132.25     19.12 o 
   7   9   3      565.12      574.98     11.51 o 
   8   9   3     1383.02     1371.79     16.62 o 
   9   9   3      475.60      462.10     11.15 o 
  -9  10   3       36.97       32.51      8.64 o 
  -8  10   3     8590.52     8510.39     55.79 o 
  -7  10   3      209.94      191.46      8.77 o 
  -6  10   3     8611.56     8521.44     54.27 o 
  -5  10   3       72.82       65.30      7.22 o 
  -4  10   3     4184.58     4330.95     30.08 o 
  -3  10   3     2896.29     2845.71     23.18 o 
  -2  10   3      515.85      527.06      9.84 o 
  -1  10   3       51.81       76.69      6.19 o 
   0  10   3     2933.09     3017.59     22.56 o 
   1  10   3       29.93       21.00      5.94 o 
   2  10   3     3176.76     3276.46     23.77 o 
   3  10   3        2.41       -7.85      5.69 o 
   4  10   3     2421.73     2388.92     20.42 o 
   5  10   3      682.68      719.34     12.14 o 
   6  10   3     3569.54     3516.37     25.62 o 
   7  10   3        4.62       -0.78      6.82 o 
   8  10   3     1716.19     1741.31     19.35 o 
   9  10   3       63.54       58.07      8.56 o 
  10  10   3     2378.94     2244.79     22.71 o 
 -10  11   3      889.81      934.54     17.67 o 
  -9  11   3     4176.56     4155.28     34.07 o 
  -8  11   3       59.42       58.04      9.00 o 
  -7  11   3     5572.84     5154.47     40.08 o 
  -6  11   3      191.02      198.44      9.29 o 
  -5  11   3     9815.02     9680.99     61.23 o 
  -4  11   3     1143.67     1219.42     16.24 o 
  -3  11   3      670.80      691.65     12.68 o 
  -2  11   3     5786.58     5500.65     37.90 o 
  -1  11   3      883.21      873.67     14.39 o 
   0  11   3     4664.87     4565.37     32.38 o 
   1  11   3        7.45        3.88      6.16 o 
   2  11   3     6003.23     5944.05     36.75 o 
   3  11   3     6612.74     6532.95     40.48 o 
   4  11   3      991.29      992.75     13.98 o 
   5  11   3     6740.09     6761.08     43.99 o 
   6  11   3        1.23        0.56      7.07 o 
   7  11   3     8582.07     8583.59     54.61 o 
   8  11   3        3.23       -4.81      8.12 o 
   9  11   3       76.12       85.34      9.01 o 
  10  11   3     4277.68     4298.91     34.21 o 
  11  11   3      461.30      453.81     13.01 o 
 -11  12   3     1099.27     1031.73     17.65 o 
 -10  12   3      106.01      103.79      9.67 o 
  -9  12   3      431.68      422.14     12.37 o 
  -8  12   3     6476.13     6422.21     46.95 o 
  -7  12   3      436.88      396.61     11.87 o 
  -6  12   3     6937.58     6790.63     47.55 o 
  -5  12   3     1049.90     1058.07     18.53 o 
  -4  12   3     7585.16     7116.45     49.86 o 
  -3  12   3     5177.50     5143.99     39.17 o 
  -2  12   3      939.65      995.33     15.53 o 
  -1  12   3     2966.23     2972.26     26.83 o 
   0  12   3     4840.91     5038.61     34.76 o 
   1  12   3     1191.15     1149.77     14.40 o 
   2  12   3     6485.99     6428.29     40.83 o 
   3  12   3      683.66      751.45     12.29 o 
   4  12   3     6588.11     6159.77     39.86 o 
   5  12   3       36.42       28.64      7.80 o 
   6  12   3    10011.58     9752.45     62.27 o 
   7  12   3       26.37        9.18      8.04 o 
   8  12   3     1633.13     1613.27     19.66 o 
   9  12   3      841.32      745.44     14.77 o 
  10  12   3       61.65       70.45      9.78 o 
  11  12   3     3527.97     3420.23     31.77 o 
  12  12   3       27.57       12.57     10.11 o 
 -12  13   3     3292.17     3275.52     31.82 o 
 -11  13   3      353.66      380.17     15.38 o 
 -10  13   3     2022.51     2031.74     23.90 o 
  -9  13   3     4632.21     4450.62     36.90 o 
  -8  13   3        1.37        5.82      7.63 o 
  -7  13   3     3983.02     3903.33     33.99 o 
  -6  13   3       26.63       19.87      8.62 o 
  -5  13   3     6347.40     6134.39     44.16 o 
  -4  13   3     1170.75     1106.67     16.31 o 
  -3  13   3      882.09      867.65     15.21 o 
  -2  13   3      968.78      928.56     14.98 o 
  -1  13   3     2343.11     2308.06     24.27 o 
   0  13   3     7255.46     7110.32     46.66 o 
   1  13   3       47.44       47.95      7.98 o 
   2  13   3      542.09      555.87     11.74 o 
   3  13   3     2192.93     2059.70     20.76 o 
   4  13   3      199.29      211.05      9.30 o 
   5  13   3     9347.88     8893.84     55.94 o 
   6  13   3       18.38       17.10      8.50 o 
   7  13   3     6545.49     6300.39     45.44 o 
   8  13   3      576.31      515.51     15.92 o 
   9  13   3      849.61      911.12     18.74 o 
  10  13   3     6350.41     6331.15     47.71 o 
  11  13   3      278.28      265.95     11.85 o 
  12  13   3      829.07      884.18     17.36 o 
  13  13   3     2893.74     2606.85     28.33 o 
 -13  14   3      397.87      422.82     14.88 o 
 -12  14   3       55.82       44.09     11.19 o 
 -11  14   3        7.59       -9.87      8.07 o 
 -10  14   3        3.80       13.83      9.82 o 
  -9  14   3      141.47      143.62     10.96 o 
  -8  14   3     5030.93     4749.45     41.18 o 
  -7  14   3      514.51      510.70     13.62 o 
  -6  14   3     6438.69     6308.74     50.64 o 
  -5  14   3      152.09      142.09      9.87 o 
  -4  14   3       19.12       25.67      8.88 o 
  -3  14   3     1817.29     1803.06     22.32 o 
  -2  14   3     3460.15     3425.67     30.37 o 
  -1  14   3     7228.49     7129.14     50.96 o 
   0  14   3     2533.04     2473.03     24.12 o 
   1  14   3     2790.71     2811.00     25.85 o 
   2  14   3      100.15      101.92      9.27 o 
   3  14   3      103.63      125.18      9.03 o 
   4  14   3    13022.33    12914.11     78.25 o 
   5  14   3     1468.66     1384.53     17.81 o 
   6  14   3     4984.31     4803.45     36.25 o 
   7  14   3      283.81      295.79     12.23 o 
   8  14   3     2814.60     2687.72     30.05 o 
   9  14   3      681.57      674.95     15.05 o 
  10  14   3      481.01      499.78     14.56 o 
  11  14   3      901.78      942.46     17.52 o 
  12  14   3        1.10       -8.37     10.77 o 
  13  14   3     3368.90     3041.09     31.33 o 
  14  14   3      252.84      251.71     13.67 o 
 -14  15   3      273.11      262.26     13.82 o 
 -13  15   3     1998.09     2074.59     25.62 o 
 -12  15   3      733.10      669.38     16.05 o 
 -11  15   3      180.06      143.75     10.93 o 
 -10  15   3      531.52      561.10     14.32 o 
  -9  15   3        4.66       -8.28      8.59 o 
  -8  15   3      723.51      688.49     16.50 o 
  -7  15   3     1913.69     1895.99     23.03 o 
  -6  15   3      426.86      407.77     13.34 o 
  -5  15   3      433.17      449.12     13.34 o 
  -4  15   3     2426.15     2386.84     25.82 o 
  -3  15   3     7059.54     6753.13     51.62 o 
  -2  15   3       14.10       16.32      9.30 o 
  -1  15   3     5310.66     5208.97     42.60 o 
   0  15   3      449.23      466.78     12.51 o 
   1  15   3     1120.78     1126.38     17.16 o 
   2  15   3      156.55      144.44      9.90 o 
   3  15   3     2148.25     2228.96     23.28 o 
   4  15   3     1263.77     1223.67     17.43 o 
   5  15   3     8604.59     8369.36     55.44 o 
   6  15   3      216.65      209.06     11.05 o 
   7  15   3     3003.02     2704.22     25.92 o 
   8  15   3      840.75      866.06     19.19 o 
   9  15   3      152.06      154.35     11.26 o 
  10  15   3     2626.62     2427.10     26.75 o 
  11  15   3      400.06      449.80     15.30 o 
  12  15   3     1189.65     1024.40     19.34 o 
  13  15   3      307.60      254.58     14.12 o 
  14  15   3       29.51       30.75     11.87 o 
  15  15   3       93.70      108.04     12.91 o 
 -15  16   3        8.31        7.44     12.27 o 
 -14  16   3     2407.57     2322.05     28.13 o 
 -13  16   3        5.72       12.62     11.49 o 
 -12  16   3     8209.49     7777.84     60.82 o 
 -11  16   3      280.67      251.38     13.11 o 
 -10  16   3      885.02      855.48     17.47 o 
  -9  16   3     1373.66     1410.22     22.31 o 
  -8  16   3      197.09      202.82     12.81 o 
  -7  16   3     3030.03     2883.00     29.58 o 
  -6  16   3      802.99      824.15     17.47 o 
  -5  16   3      862.37      845.84     16.63 o 
  -4  16   3      158.15      138.91     11.07 o 
  -3  16   3      477.15      443.68     17.66 o 
  -2  16   3     9729.37     9431.21     65.99 o 
  -1  16   3      218.58      193.88     11.05 o 
   0  16   3      332.05      334.57     12.02 o 
   1  16   3       14.02       14.31      9.69 o 
   2  16   3     2148.45     2232.33     24.06 o 
   3  16   3      212.54      231.89     10.79 o 
   4  16   3      674.60      654.13     14.78 o 
   5  16   3     1777.03     1733.45     23.49 o 
   6  16   3      461.92      469.09     13.63 o 
   7  16   3      174.43      167.71     11.15 o 
   8  16   3      126.01       97.22     10.78 o 
   9  16   3        6.34      -11.21     10.18 o 
  10  16   3      769.82      745.29     16.35 o 
  11  16   3      287.79      347.36     13.94 o 
  12  16   3     1810.22     1764.36     24.23 o 
  13  16   3      419.98      361.72     14.81 o 
  14  16   3      100.32       61.54     12.81 o 
  15  16   3      556.99      513.31     16.60 o 
  16  16   3     2533.37     2322.55     28.22 o 
 -16  17   3     1297.25     1270.51     21.85 o 
 -15  17   3     4082.50     4038.57     38.31 o 
 -14  17   3        0.30        5.44     12.23 o 
 -13  17   3     6801.06     6483.71     49.72 o 
 -12  17   3       31.18        1.24      9.62 o 
 -11  17   3     2308.07     2244.60     27.34 o 
 -10  17   3      385.96      364.68     17.44 o 
  -9  17   3      317.28      331.59     14.61 o 
  -8  17   3      797.04      785.86     18.12 o 
  -7  17   3      623.23      607.92     17.44 o 
  -6  17   3     3019.54     2998.24     32.23 o 
  -5  17   3       44.55       38.63     11.23 o 
  -4  17   3       46.24       26.21     10.58 o 
  -3  17   3      445.23      458.94     13.95 o 
  -2  17   3     3401.09     3167.92     32.75 o 
  -1  17   3    14984.33    14232.31     93.28 o 
   0  17   3       20.40       -2.08      9.64 o 
   1  17   3     7205.30     6981.53     52.60 o 
   2  17   3     1790.95     1674.55     21.59 o 
   3  17   3      377.76      370.26     13.04 o 
   4  17   3     2463.81     2447.28     25.72 o 
   5  17   3       55.79       56.19     10.36 o 
   6  17   3     1975.51     1905.07     23.44 o 
   7  17   3     1558.25     1442.30     21.57 o 
   8  17   3     1574.41     1440.80     24.66 o 
   9  17   3     3125.21     3107.18     30.18 o 
  10  17   3      138.41      197.97     12.75 o 
  11  17   3     1129.71     1233.89     20.53 o 
  12  17   3       87.08       58.39     12.45 o 
  13  17   3     1768.32     1682.24     24.45 o 
  14  17   3       41.59       51.67     12.82 o 
  15  17   3       12.36      -10.77     12.73 o 
  16  17   3      145.77      164.34     15.21 o 
  17  17   3      957.96      931.99     20.14 o 
 -17  18   3      655.95      629.79     18.50 o 
 -16  18   3     1150.77     1148.56     22.88 o 
 -15  18   3      140.25      100.73     13.91 o 
 -14  18   3     5639.53     5649.32     46.32 o 
 -13  18   3        3.14        8.22     12.20 o 
 -12  18   3     4231.39     4140.06     39.06 o 
 -11  18   3      322.50      274.08     14.53 o 
 -10  18   3     4854.48     4635.96     42.62 o 
  -9  18   3     1719.97     1701.44     25.58 o 
  -8  18   3      213.74      192.60     14.58 o 
  -7  18   3     7255.13     6932.99     56.32 o 
  -6  18   3      638.72      624.70     17.80 o 
  -5  18   3      936.58      961.44     26.47 o 
  -4  18   3     8724.91     8330.77     62.38 o 
  -3  18   3      388.50      382.57     15.40 o 
  -2  18   3     5474.32     5292.26     44.77 o 
  -1  18   3     1189.18     1145.00     19.46 o 
   0  18   3     1327.37     1324.86     22.11 o 
   1  18   3      579.03      588.37     15.98 o 
   2  18   3     6424.89     6124.21     47.52 o 
   3  18   3     1733.13     1723.64     23.35 o 
   4  18   3      343.74      296.44     13.00 o 
   5  18   3      769.28      835.33     16.96 o 
   6  18   3        0.81       -1.27     10.68 o 
   7  18   3      781.62      784.34     16.96 o 
   8  18   3     1582.67     1466.95     22.12 o 
   9  18   3      545.54      539.74     16.06 o 
  10  18   3     4302.37     4215.65     37.01 o 
  11  18   3      295.03      273.87     14.04 o 
  12  18   3     6819.60     6468.86     52.80 o 
  13  18   3        3.71      -14.56     12.42 o 
  14  18   3      740.67      729.83     18.77 o 
  15  18   3      877.51      798.56     19.64 o 
  16  18   3        2.50       -5.25     13.25 o 
  17  18   3     1388.91     1406.30     26.90 o 
  18  18   3       13.99       -9.39     13.79 o 
 -18  19   3      420.35      416.61     17.85 o 
 -17  19   3      145.20      158.00     14.95 o 
 -16  19   3       23.32       31.60     13.56 o 
 -15  19   3     3043.41     2994.65     32.91 o 
 -14  19   3      262.07      216.14     15.26 o 
 -13  19   3     6061.69     5738.09     48.92 o 
 -12  19   3       44.88       42.94     13.04 o 
 -11  19   3     2469.65     2411.04     31.23 o 
 -10  19   3       26.51       47.71     13.06 o 
  -9  19   3      269.56      252.83     15.49 o 
  -8  19   3     2838.00     2742.99     33.87 o 
  -7  19   3      172.25      192.99     14.15 o 
  -6  19   3     2692.31     2572.89     30.84 o 
  -5  19   3      887.79      907.48     21.09 o 
  -4  19   3      263.12      254.00     14.22 o 
  -3  19   3     4907.54     4764.96     43.67 o 
  -2  19   3       15.55       15.34      9.69 o 
  -1  19   3     6910.06     6712.82     52.37 o 
   0  19   3      229.76      197.55     13.89 o 
   1  19   3      546.85      530.65     15.43 o 
   2  19   3     2560.08     2476.09     28.31 o 
   3  19   3     1031.40      992.79     18.84 o 
   4  19   3     3678.97     3518.51     33.67 o 
   5  19   3        1.51        1.92     11.24 o 
   6  19   3     1453.46     1466.36     23.00 o 
   7  19   3       10.34        8.43     11.86 o 
   8  19   3      606.61      609.03     16.71 o 
   9  19   3     2573.79     2493.63     29.45 o 
  10  19   3       31.38       19.64     12.35 o 
  11  19   3    11210.95    10532.68     74.49 o 
  12  19   3       51.00       30.33     13.30 o 
  13  19   3     3005.32     2937.13     32.65 o 
  14  19   3      833.00      796.58     19.66 o 
  15  19   3      189.51      211.82     15.38 o 
  16  19   3     1510.49     1521.65     24.66 o 
  17  19   3       65.08       37.44     14.29 o 
  18  19   3     1381.06     1363.22     24.60 o 
  19  19   3       60.44       27.93     15.54 o 
 -19  20   3      913.82      936.73     22.43 o 
 -18  20   3     1445.83     1416.03     26.09 o 
 -17  20   3       52.40       52.81     14.59 o 
 -16  20   3       66.49       61.19     14.30 o 
 -15  20   3      408.74      416.27     17.29 o 
 -14  20   3     3541.99     3425.96     36.12 o 
 -13  20   3      425.99      456.84     19.15 o 
 -12  20   3     1042.52     1033.89     22.64 o 
 -11  20   3      179.31      125.84     13.24 o 
 -10  20   3      399.18      398.94     17.26 o 
  -9  20   3      454.21      459.98     17.86 o 
  -8  20   3     1448.05     1440.94     25.87 o 
  -7  20   3      713.50      694.11     19.27 o 
  -6  20   3      182.81      151.76     14.18 o 
  -5  20   3       23.39       28.19     13.13 o 
  -4  20   3     5272.53     5025.95     46.97 o 
  -3  20   3      113.69       89.35     12.93 o 
  -2  20   3      276.40      290.34     14.89 o 
  -1  20   3        8.25        7.69     11.90 o 
   0  20   3     8668.03     8319.09     66.15 o 
   1  20   3        7.78       -3.30     11.98 o 
   2  20   3      490.91      535.71     20.12 o 
   3  20   3       64.80       53.62     11.93 o 
   4  20   3      900.41      892.77     18.65 o 
   5  20   3     3368.90     3277.12     33.76 o 
   6  20   3      123.72      143.76     13.16 o 
   7  20   3      158.19      147.41     14.39 o 
   8  20   3      867.86      947.18     19.76 o 
   9  20   3        2.09       -6.77     12.69 o 
  10  20   3     4696.06     4503.52     42.29 o 
  11  20   3      243.25      217.77     15.61 o 
  12  20   3     7826.36     7411.23     59.92 o 
  13  20   3       43.05       47.16     14.24 o 
  14  20   3     1563.95     1629.22     25.79 o 
  15  20   3      734.54      678.78     19.31 o 
  16  20   3       83.60       94.64     14.82 o 
  17  20   3     1526.06     1523.25     25.63 o 
  18  20   3       55.57       71.61     15.93 o 
  19  20   3      495.74      488.36     19.66 o 
  20  20   3      420.85      410.67     21.29 o 
 -20  21   3       15.16       32.43     19.12 o 
 -19  21   3     4180.87     4154.12     44.76 o 
 -18  21   3      489.23      544.33     19.37 o 
 -17  21   3      296.37      286.04     17.16 o 
 -16  21   3       92.07       63.37     15.19 o 
 -15  21   3      257.22      265.37     17.24 o 
 -14  21   3      436.16      479.91     18.57 o 
 -13  21   3      143.14      117.25     15.83 o 
 -12  21   3      241.43      216.23     16.30 o 
 -11  21   3      701.06      680.33     20.55 o 
 -10  21   3      576.76      551.35     19.09 o 
  -9  21   3     2039.53     1913.58     29.45 o 
  -8  21   3      648.22      609.75     20.33 o 
  -7  21   3     1139.78     1118.37     23.21 o 
  -6  21   3       81.67       49.37     13.70 o 
  -5  21   3       54.17       18.85     13.39 o 
  -4  21   3      158.86      138.23     14.16 o 
  -3  21   3       41.46       37.41     12.87 o 
  -2  21   3     1689.19     1706.64     26.21 o 
  -1  21   3     3209.54     3126.70     34.67 o 
   0  21   3      242.76      235.13     18.15 o 
   1  21   3      157.79      153.70     14.14 o 
   2  21   3      297.32      319.84     15.16 o 
   3  21   3      798.90      771.09     19.19 o 
   4  21   3      515.10      501.59     16.71 o 
   5  21   3     1392.87     1428.99     23.44 o 
   6  21   3     1133.90     1127.40     21.88 o 
   7  21   3       70.61       75.03     13.96 o 
   8  21   3      131.85      103.21     13.99 o 
   9  21   3     1432.44     1509.16     25.43 o 
  10  21   3      654.28      595.00     18.53 o 
  11  21   3     3432.52     3237.68     36.02 o 
  12  21   3      133.56       84.60     15.57 o 
  13  21   3     2421.00     2323.63     31.81 o 
  14  21   3     1000.34      946.89     22.86 o 
  15  21   3       17.87       40.76     15.14 o 
  16  21   3      463.32      492.46     19.37 o 
  17  21   3      715.10      691.02     21.25 o 
  18  21   3     1145.29     1205.15     25.22 o 
  19  21   3      407.85      389.32     21.29 o 
  20  21   3       28.46       14.94     19.67 o 
  21  21   3     1538.33     1594.72     33.80 o 
 -21  22   3      313.84      258.91     24.13 o 
 -20  22   3     3329.11     3288.46     42.51 o 
 -19  22   3       58.18       56.58     18.49 o 
 -18  22   3     2206.64     2194.81     34.17 o 
 -17  22   3      605.83      590.82     20.47 o 
 -16  22   3       94.99       82.56     16.23 o 
 -15  22   3     3038.18     3000.99     37.78 o 
 -14  22   3      149.62      146.05     16.89 o 
 -13  22   3     1858.53     1777.78     28.49 o 
 -12  22   3       29.73       21.07     15.48 o 
 -11  22   3      827.77      852.78     22.79 o 
 -10  22   3     1425.68     1392.09     26.65 o 
  -9  22   3        0.09      -21.57     14.45 o 
  -8  22   3     4617.41     4361.22     46.05 o 
  -7  22   3        1.43      -17.70     14.18 o 
  -6  22   3     1229.80     1255.56     25.62 o 
  -5  22   3       30.97       17.36     13.71 o 
  -4  22   3        5.61      -12.31     13.40 o 
  -3  22   3      264.47      255.62     15.77 o 
  -2  22   3       58.73       59.27     11.30 o 
  -1  22   3     1370.41     1347.05     24.44 o 
   0  22   3     1361.86     1297.71     27.23 o 
   1  22   3      822.71      802.68     20.11 o 
   2  22   3      307.51      297.13     15.86 o 
   3  22   3      477.04      437.85     17.05 o 
   4  22   3     1130.38     1154.89     21.98 o 
   5  22   3      649.62      613.32     18.30 o 
   6  22   3     2609.39     2494.84     31.56 o 
   7  22   3       79.18       68.31     14.58 o 
   8  22   3       87.14       72.11     14.22 o 
   9  22   3       66.73       55.47     14.35 o 
  10  22   3      964.62     1006.03     22.68 o 
  11  22   3      828.07      827.62     24.93 o 
  12  22   3       39.41       17.34     15.57 o 
  13  22   3       15.82       18.98     15.11 o 
  14  22   3      140.71      143.63     17.08 o 
  15  22   3       71.81       36.64     16.11 o 
  16  22   3     1418.69     1508.43     27.90 o 
  17  22   3     1192.79     1214.05     26.75 o 
  18  22   3      295.32      290.30     20.59 o 
  19  22   3      113.61       78.63     19.94 o 
  20  22   3        5.91      -27.84     19.81 o 
  21  22   3      165.99      129.54     22.46 o 
  22  22   3      409.11      414.07     26.80 o 
 -22  23   3       32.99       16.94     23.01 o 
 -21  23   3      922.07      961.87     31.31 o 
 -20  23   3      438.87      445.88     24.87 o 
 -19  23   3     4416.77     4319.06     51.17 o 
 -18  23   3      432.10      479.29     23.46 o 
 -17  23   3     1593.50     1527.94     30.43 o 
 -16  23   3      259.10      209.70     18.58 o 
 -15  23   3      506.58      539.24     21.05 o 
 -14  23   3     1127.85     1116.81     24.94 o 
 -13  23   3      175.11      117.72     17.36 o 
 -12  23   3     1753.95     1707.47     29.36 o 
 -11  23   3     1626.08     1518.78     30.52 o 
 -10  23   3        4.51      -10.93     15.10 o 
  -9  23   3     3478.12     3350.25     39.92 o 
  -8  23   3       10.49       20.60     15.78 o 
  -7  23   3     4543.77     4410.87     46.83 o 
  -6  23   3       53.74       21.10     14.46 o 
  -5  23   3      330.98      312.83     19.38 o 
  -4  23   3      998.69      924.47     21.88 o 
  -3  23   3       79.10       80.33     14.82 o 
  -2  23   3     3473.17     3290.77     45.11 o 
  -1  23   3       11.23      -27.31     13.65 o 
   0  23   3     1130.73     1091.02     23.40 o 
   1  23   3       47.74       35.13     13.96 o 
   2  23   3        7.72        9.05     13.73 o 
   3  23   3     2249.44     2189.29     30.62 o 
   4  23   3        1.08       -1.97     14.06 o 
   5  23   3     1876.05     1776.63     27.53 o 
   6  23   3        1.78      -21.43     14.08 o 
   7  23   3     1754.39     1742.30     27.87 o 
   8  23   3      687.14      663.42     20.26 o 
   9  23   3       58.60       43.99     15.14 o 
  10  23   3     2587.79     2572.82     33.83 o 
  11  23   3     1242.40     1272.17     27.00 o 
  12  23   3      921.02      916.43     24.06 o 
  13  23   3      368.37      370.60     19.50 o 
  14  23   3       77.15       42.41     16.27 o 
  15  23   3      769.54      773.47     23.21 o 
  16  23   3      119.14       93.42     17.63 o 
  17  23   3     1922.23     1942.46     34.18 o 
  18  23   3      196.55      177.50     21.58 o 
  19  23   3       69.75       54.83     21.00 o 
  20  23   3       51.91       29.41     22.21 o 
  21  23   3      637.89      615.66     28.45 o 
  22  23   3       29.33       16.35     22.94 o 
  23  23   3       32.33       11.51     24.28 o 
 -23  24   3      365.41      411.25     29.04 o 
 -22  24   3     1419.00     1310.48     47.41 o 
 -21  24   3      536.48      537.24     29.49 o 
 -20  24   3     2599.39     2470.24     43.78 o 
 -19  24   3      609.48      689.54     28.11 o 
 -18  24   3     3061.74     3159.86     47.96 o 
 -17  24   3      557.42      615.47     25.72 o 
 -16  24   3       51.07       28.98     19.37 o 
 -15  24   3      267.43      257.42     19.38 o 
 -14  24   3      433.19      424.33     20.98 o 
 -13  24   3      310.45      296.56     19.55 o 
 -12  24   3      853.36      889.54     24.19 o 
 -11  24   3      437.83      459.44     20.70 o 
 -10  24   3     2157.75     2146.89     32.64 o 
  -9  24   3      598.65      584.22     21.46 o 
  -8  24   3     4752.37     4525.40     48.56 o 
  -7  24   3        1.19      -23.11     15.37 o 
  -6  24   3     4721.44     4651.88     46.55 o 
  -5  24   3       90.11       82.34     15.75 o 
  -4  24   3      910.61      887.28     22.12 o 
  -3  24   3      768.92      731.59     20.78 o 
  -2  24   3      260.17      263.21     17.26 o 
  -1  24   3     2139.54     2003.57     31.07 o 
   0  24   3        6.35      -12.98     14.21 o 
   1  24   3     2148.60     2079.67     35.45 o 
   2  24   3     3153.59     3077.21     36.65 o 
   3  24   3      270.34      244.87     14.98 o 
   4  24   3     7076.69     6932.52     77.08 o 
   5  24   3       27.99       15.31     15.45 o 
   6  24   3     4630.23     4457.86     44.41 o 
   7  24   3       17.41      -11.25     14.71 o 
   8  24   3      394.19      400.28     19.17 o 
   9  24   3      707.86      778.64     22.30 o 
  10  24   3        1.19      -21.38     15.61 o 
  11  24   3      716.42      707.05     23.27 o 
  12  24   3      453.80      425.15     20.95 o 
  13  24   3      251.25      265.50     19.19 o 
  14  24   3      259.68      242.58     19.22 o 
  15  24   3       30.12       28.43     19.04 o 
  16  24   3     2713.22     2679.44     42.65 o 
  17  24   3      213.72      203.12     22.04 o 
  18  24   3      453.57      449.86     25.66 o 
  19  24   3      813.99      821.66     30.05 o 
  20  24   3       53.06       58.01     22.94 o 
  21  24   3      798.95      740.82     36.13 o 
  22  24   3      537.65      602.25     33.05 o 
  23  24   3      930.93      925.48     34.05 o 
  24  24   3        5.10      -13.02     25.23 o 
 -24  25   3      540.78      501.61     33.64 o 
 -23  25   3      314.51      341.92     30.12 o 
 -22  25   3        4.99      -13.10     25.74 o 
 -21  25   3     1632.04     1581.44     39.58 o 
 -20  25   3      100.19      100.16     24.98 o 
 -19  25   3      143.28      128.88     24.73 o 
 -18  25   3      234.98      195.09     24.24 o 
 -17  25   3       72.71       14.16     22.21 o 
 -16  25   3      891.12      863.67     29.08 o 
 -15  25   3      432.41      400.60     27.48 o 
 -14  25   3     1950.12     1952.32     33.94 o 
 -13  25   3      648.00      650.49     23.13 o 
 -12  25   3      483.87      458.54     28.51 o 
 -11  25   3      663.97      671.69     25.48 o 
 -10  25   3       39.87       61.96     17.18 o 
  -9  25   3     4276.16     4238.93     50.63 o 
  -8  25   3        5.34      -12.74     16.37 o 
  -7  25   3     4661.57     4482.07     47.39 o 
  -6  25   3      183.15      157.18     17.16 o 
  -5  25   3     2273.80     2212.49     32.57 o 
  -4  25   3      738.79      735.51     21.80 o 
  -3  25   3        4.45      -11.81     15.33 o 
  -2  25   3     1308.10     1320.81     29.64 o 
  -1  25   3       51.20       39.59     15.86 o 
   0  25   3      228.09      221.26     17.84 o 
   1  25   3      148.50      137.40     16.42 o 
   2  25   3        7.27        1.16     15.03 o 
   3  25   3     6118.24     5914.30     57.48 o 
   4  25   3       18.84       -1.26     15.40 o 
   5  25   3     7006.21     6857.82     61.69 o 
   6  25   3      104.15       81.79     16.99 o 
   7  25   3     2693.47     2636.90     34.79 o 
   8  25   3      966.65      979.87     24.13 o 
   9  25   3      280.44      307.96     19.12 o 
  10  25   3     1972.68     1899.79     31.39 o 
  11  25   3        7.47      -25.21     16.99 o 
  12  25   3      813.10      854.52     24.32 o 
  13  25   3     1212.41     1236.80     27.37 o 
  14  25   3      139.78       91.85     20.69 o 
  15  25   3      884.82      898.81     29.91 o 
  16  25   3       94.72      105.62     22.48 o 
  17  25   3     3320.04     3240.09     50.61 o 
  18  25   3      177.28      179.46     25.08 o 
  19  25   3     1791.81     1744.10     43.08 o 
  20  25   3       22.03       -6.52     23.98 o 
  21  25   3     1169.90     1167.22     36.80 o 
  22  25   3      137.68      102.11     26.95 o 
  23  25   3      235.16      230.37     27.86 o 
  24  25   3      576.65      568.68     34.50 o 
  25  25   3       10.26        6.29     28.95 o 
 -25  26   3       37.60       -2.42     32.02 o 
 -24  26   3      149.54      137.65     31.77 o 
 -23  26   3        4.35      -23.42     29.54 o 
 -22  26   3        5.99        5.81     28.54 o 
 -21  26   3        9.17       36.66     26.54 o 
 -20  26   3      863.59      760.86     38.04 o 
 -19  26   3      151.70      125.09     26.46 o 
 -18  26   3      456.40      495.57     29.79 o 
 -17  26   3        0.00       12.98     22.20 o 
 -16  26   3        6.49        9.00     22.78 o 
 -15  26   3      303.84      236.93     25.24 o 
 -14  26   3       39.38        6.98     21.12 o 
 -13  26   3       11.99       -3.52     21.36 o 
 -12  26   3      680.27      698.00     24.34 o 
 -11  26   3      108.21       84.02     19.05 o 
 -10  26   3      318.15      379.24     23.73 o 
  -9  26   3        8.06        1.55     16.70 o 
  -8  26   3     2728.50     2611.42     37.10 o 
  -7  26   3       88.85       57.24     17.29 o 
  -6  26   3     1113.02     1045.88     30.99 o 
  -5  26   3      300.80      280.54     18.73 o 
  -4  26   3        6.80       18.36     16.07 o 
  -3  26   3     1535.22     1433.94     28.03 o 
  -2  26   3       85.90       72.10     17.38 o 
  -1  26   3     1113.71     1064.26     25.31 o 
   0  26   3      101.37       66.22     16.16 o 
   1  26   3       98.81       73.69     16.56 o 
   2  26   3      936.37      950.85     23.75 o 
   3  26   3       45.30       31.98     16.26 o 
   4  26   3     1923.07     1867.88     30.61 o 
   5  26   3       18.06       -6.47     16.41 o 
   6  26   3     2223.97     2231.75     34.49 o 
   7  26   3      186.79      175.90     18.68 o 
   8  26   3       17.99       17.28     17.15 o 
   9  26   3     1098.76     1050.26     25.79 o 
  10  26   3      476.37      446.77     21.89 o 
  11  26   3     1521.24     1485.19     29.16 o 
  12  26   3       53.82       47.41     18.95 o 
  13  26   3     1206.78     1313.59     32.54 o 
  14  26   3     2238.63     2245.88     40.27 o 
  15  26   3      152.40      136.95     23.95 o 
  16  26   3     4607.79     4565.67     65.77 o 
  17  26   3       48.10       27.29     23.80 o 
  18  26   3     1705.34     1784.91     40.29 o 
  19  26   3       97.18       51.29     24.80 o 
  20  26   3      348.11      317.48     29.19 o 
  21  26   3      334.75      263.77     29.30 o 
  22  26   3       47.67       48.00     28.44 o 
  23  26   3     1280.63     1349.24     55.66 o 
  24  26   3      606.13      554.98     36.41 o 
  25  26   3      103.19       58.10     35.65 o 
  26  26   3      477.89      446.06     48.73 o 
 -26  27   3        0.92      -37.66     46.85 o 
 -25  27   3      857.06      899.98     46.91 o 
 -24  27   3        3.60      -31.71     32.44 o 
 -23  27   3      118.30      121.49     32.05 o 
 -22  27   3     1055.41      992.39     39.09 o 
 -21  27   3      543.16      525.92     34.06 o 
 -20  27   3      779.82      821.75     41.60 o 
 -19  27   3     1598.45     1626.12     45.60 o 
 -18  27   3      803.89      800.16     42.56 o 
 -17  27   3       48.87       37.84     25.82 o 
 -16  27   3      175.41      154.67     25.95 o 
 -15  27   3     1463.49     1425.81     42.97 o 
 -14  27   3      568.92      602.10     28.98 o 
 -13  27   3      788.24      789.79     34.16 o 
 -12  27   3      342.35      317.75     26.27 o 
 -11  27   3      325.33      358.35     26.03 o 
 -10  27   3      690.02      620.44     26.47 o 
  -9  27   3      162.68      122.07     18.65 o 
  -8  27   3      326.30      299.50     20.71 o 
  -7  27   3       87.94       72.06     18.22 o 
  -6  27   3      168.27      133.91     18.41 o 
  -5  27   3      613.10      602.26     30.83 o 
  -4  27   3      113.88       62.09     17.43 o 
  -3  27   3       16.05        6.64     16.84 o 
  -2  27   3      594.65      579.90     22.82 o 
  -1  27   3      869.28      870.68     29.51 o 
   0  27   3       63.53       40.98     17.17 o 
   1  27   3      100.69       85.97     17.14 o 
   2  27   3       32.29       28.88     16.42 o 
   3  27   3      599.75      582.42     22.09 o 
   4  27   3       72.67       63.54     18.13 o 
   5  27   3     1830.57     1788.17     33.59 o 
   6  27   3        6.95      -18.10     17.33 o 
   7  27   3      816.37      791.37     25.13 o 
   8  27   3      251.93      224.19     19.91 o 
   9  27   3       24.33       16.62     18.14 o 
  10  27   3       56.10       59.04     19.77 o 
  11  27   3       16.39       23.41     20.64 o 
  12  27   3      145.64      122.91     22.05 o 
  13  27   3      374.59      308.29     25.09 o 
  14  27   3       25.83        5.26     21.95 o 
  15  27   3     1490.07     1475.94     36.94 o 
  16  27   3       76.71       79.72     24.18 o 
  17  27   3     1343.81     1319.31     47.05 o 
  18  27   3       10.54       -7.37     24.39 o 
  19  27   3       56.00       54.43     25.60 o 
  20  27   3      269.83      245.82     29.03 o 
  21  27   3        2.16      -35.96     26.15 o 
  22  27   3     1470.69     1528.59     44.10 o 
  23  27   3       15.38       19.59     34.07 o 
  24  27   3      786.20      856.37     47.37 o 
  25  27   3       12.37       47.81     43.17 o 
  26  27   3       46.94       60.14     44.36 o 
  27  27   3     1061.05     1036.08     63.44 o 
 -27  28   3        0.36       48.77     48.92 o 
 -26  28   3     1246.45     1186.53     66.31 o 
 -25  28   3       13.18       -4.52     40.90 o 
 -24  28   3      670.19      707.26     54.58 o 
 -23  28   3      223.08      220.82     35.38 o 
 -22  28   3       49.84       32.97     30.85 o 
 -21  28   3       27.26       -5.81     28.40 o 
 -20  28   3       73.44       55.49     28.89 o 
 -19  28   3       83.94       54.57     29.16 o 
 -18  28   3      707.69      677.62     35.95 o 
 -17  28   3       63.49      110.50     28.63 o 
 -16  28   3     1566.62     1580.03     46.89 o 
 -15  28   3        0.02       17.71     24.38 o 
 -14  28   3     1506.92     1573.57     51.91 o 
 -13  28   3      132.37      111.94     26.17 o 
 -12  28   3     2774.29     2604.93     50.98 o 
 -11  28   3        7.38        8.93     22.20 o 
 -10  28   3      139.77      114.70     23.88 o 
  -9  28   3     1926.25     2044.52     40.14 o 
  -8  28   3        5.93      -24.17     19.39 o 
  -7  28   3     2021.76     1951.53     39.19 o 
  -6  28   3      217.78      223.77     20.12 o 
  -5  28   3       50.78       58.65     18.26 o 
  -4  28   3      453.66      461.06     21.96 o 
  -3  28   3        2.07      -20.89     17.24 o 
  -2  28   3      821.20      767.52     25.69 o 
  -1  28   3      280.91      281.14     19.81 o 
   0  28   3      988.60     1026.43     26.46 o 
   1  28   3       17.06      -11.62     16.83 o 
   2  28   3        0.44      -18.49     17.17 o 
   3  28   3     2046.11     2058.67     34.15 o 
   4  28   3     2109.22     2149.31     35.87 o 
   5  28   3      636.59      614.21     23.66 o 
   6  28   3      321.40      328.70     21.61 o 
   7  28   3       53.50       39.41     19.81 o 
   8  28   3      385.57      448.75     25.85 o 
   9  28   3       74.85       66.72     21.26 o 
  10  28   3      747.29      762.89     32.45 o 
  11  28   3      680.90      616.66     28.22 o 
  12  28   3      706.20      681.06     28.91 o 
  13  28   3       74.65       58.39     23.41 o 
  14  28   3      219.25      233.80     25.63 o 
  15  28   3        7.18      -15.54     23.05 o 
  16  28   3      345.85      338.32     27.43 o 
  17  28   3      350.81      398.65     28.92 o 
  18  28   3      663.32      583.70     31.36 o 
  19  28   3      622.63      614.86     33.04 o 
  20  28   3      587.74      629.75     34.07 o 
  21  28   3      170.23      158.00     30.73 o 
  22  28   3        7.01       10.93     35.64 o 
  23  28   3       18.03       27.31     37.17 o 
  24  28   3      191.97      127.79     44.60 o 
  25  28   3        5.09      -39.81     42.56 o 
  26  28   3      372.67      409.52     50.91 o 
  27  28   3       10.19       41.13     45.13 o 
  28  28   3      709.20      725.20     60.81 o 
 -28  29   3       22.47       -5.85     49.35 o 
 -27  29   3     1059.14     1080.32     77.92 o 
 -26  29   3        7.78        5.80     48.65 o 
 -25  29   3     1278.97     1379.69     59.29 o 
 -24  29   3      102.66       92.01     42.08 o 
 -23  29   3     1290.66     1413.77     51.65 o 
 -22  29   3      242.23      174.14     33.98 o 
 -21  29   3      197.05      177.99     32.83 o 
 -20  29   3     1183.17     1269.72     66.00 o 
 -19  29   3      662.88      657.07     36.90 o 
 -18  29   3     1207.32     1233.73     42.39 o 
 -17  29   3      336.96      341.05     32.83 o 
 -16  29   3      105.65       61.61     28.82 o 
 -15  29   3     1400.97     1372.79     42.21 o 
 -14  29   3        2.88      -21.72     26.68 o 
 -13  29   3     2005.65     2013.45     45.21 o 
 -12  29   3      144.56       98.86     25.60 o 
 -11  29   3       62.19       20.30     24.37 o 
 -10  29   3      721.08      754.17     32.37 o 
  -9  29   3       47.04       21.35     23.42 o 
  -8  29   3      604.42      546.37     28.84 o 
  -7  29   3        4.95       20.54     22.28 o 
  -6  29   3      234.91      214.39     23.22 o 
  -5  29   3     1188.62     1123.53     28.07 o 
  -4  29   3       17.03      -16.16     18.11 o 
  -3  29   3     3843.38     3826.84     64.31 o 
  -2  29   3        5.42      -16.53     18.04 o 
  -1  29   3     1152.66     1092.35     27.55 o 
   0  29   3        4.57       -9.68     18.07 o 
   1  29   3      983.77      946.27     26.56 o 
   2  29   3      155.69      138.26     19.60 o 
   3  29   3      259.12      214.38     22.39 o 
   4  29   3      622.75      599.30     28.29 o 
   5  29   3        7.84      -13.04     23.56 o 
   6  29   3       73.67       54.52     23.02 o 
   7  29   3     1042.27     1117.85     34.74 o 
   8  29   3       15.12       18.83     23.06 o 
   9  29   3     1149.91     1148.09     35.74 o 
  10  29   3       23.76       14.21     23.28 o 
  11  29   3     3801.98     3691.22     65.29 o 
  12  29   3      300.80      278.70     26.76 o 
  13  29   3      588.83      581.43     28.71 o 
  14  29   3      178.08      148.10     24.97 o 
  15  29   3      339.83      309.86     27.97 o 
  16  29   3      278.77      295.42     28.49 o 
  17  29   3     1316.18     1334.35     37.98 o 
  18  29   3      345.04      375.32     31.21 o 
  19  29   3     1505.07     1555.61     46.86 o 
  20  29   3       88.81       82.92     31.12 o 
  21  29   3      766.66      749.49     43.69 o 
  22  29   3      314.58      304.70     42.94 o 
  23  29   3      330.72      284.24     47.17 o 
  24  29   3      316.89      267.08     47.63 o 
  25  29   3      162.54      125.81     46.62 o 
  26  29   3       72.79       16.74     45.48 o 
  27  29   3      240.25      209.12     48.58 o 
  28  29   3      149.28       86.56     52.32 o 
  29  29   3      140.00       61.80     52.09 o 
 -29  30   3      179.90       25.33     52.07 o 
 -28  30   3      383.44      339.24     56.97 o 
 -27  30   3        0.13       78.13     51.14 o 
 -26  30   3      759.43      746.03     60.77 o 
 -25  30   3      219.57      186.15     44.63 o 
 -24  30   3     1499.84     1642.90     62.60 o 
 -23  30   3      105.76      134.82     40.99 o 
 -22  30   3       57.10      -18.16     33.91 o 
 -21  30   3      408.15      347.06     37.61 o 
 -20  30   3      111.64       86.93     33.22 o 
 -19  30   3      705.15      720.37     40.83 o 
 -18  30   3        6.34        6.89     29.71 o 
 -17  30   3      146.44       78.52     30.04 o 
 -16  30   3     1781.20     1848.25     55.19 o 
 -15  30   3       40.94       19.07     28.39 o 
 -14  30   3     1926.83     1823.25     52.38 o 
 -13  30   3        4.91      -24.90     26.99 o 
 -12  30   3     1249.21     1219.46     48.73 o 
 -11  30   3      436.62      437.62     32.00 o 
 -10  30   3        7.82      -22.27     26.79 o 
  -9  30   3      428.79      402.03     31.09 o 
  -8  30   3      249.73      283.53     29.07 o 
  -7  30   3      760.19      780.81     39.20 o 
  -6  30   3      566.27      469.01     29.58 o 
  -5  30   3      784.46      768.85     33.32 o 
  -4  30   3      803.85      781.33     33.50 o 
  -3  30   3       51.41        4.72     23.01 o 
  -2  30   3     4231.81     4027.39     55.12 o 
  -1  30   3       44.25       43.54     22.72 o 
   0  30   3     1639.65     1584.70     56.83 o 
   1  30   3      106.67       85.88     24.26 o 
   2  30   3       10.71       13.36     23.19 o 
   3  30   3     1392.16     1419.73     40.97 o 
   4  30   3       19.70        1.29     23.56 o 
   5  30   3     2438.42     2303.41     46.16 o 
   6  30   3      259.53      281.76     26.20 o 
   7  30   3      623.49      645.52     30.24 o 
   8  30   3      292.12      270.97     26.12 o 
   9  30   3       79.38       53.30     25.01 o 
  10  30   3     2072.97     1987.84     44.05 o 
  11  30   3       84.64       88.03     25.64 o 
  12  30   3     2701.31     2741.68     48.86 o 
  13  30   3       63.46       14.47     25.23 o 
  14  30   3       54.80       74.84     26.79 o 
  15  30   3      379.03      363.21     31.60 o 
  16  30   3       28.86       79.40     28.73 o 
  17  30   3       82.59       47.39     29.26 o 
  18  30   3       16.17       -7.04     29.87 o 
  19  30   3        8.78       14.38     32.80 o 
  20  30   3     1010.18      907.19     43.55 o 
  21  30   3       72.97       55.76     40.38 o 
  22  30   3     1089.65     1155.83     59.73 o 
  23  30   3       19.59        7.32     44.14 o 
  24  30   3      625.97      688.51     55.78 o 
  25  30   3       97.72      111.65     46.59 o 
  26  30   3       15.89      -21.55     45.41 o 
  27  30   3       53.89      109.07     47.65 o 
  28  30   3      116.40       82.15     52.23 o 
  29  30   3      200.28      167.81     53.93 o 
  30  30   3      202.52      195.50     56.61 o 
 -30  31   3       16.44        8.46     53.23 o 
 -29  31   3       20.70       41.48     53.63 o 
 -28  31   3      225.40      260.39     56.20 o 
 -27  31   3      682.36      666.74     61.83 o 
 -26  31   3        2.57       -2.56     47.04 o 
 -25  31   3      463.62      457.23     50.07 o 
 -24  31   3       76.82       79.57     43.83 o 
 -23  31   3      116.75       57.79     42.46 o 
 -22  31   3       46.00       60.40     41.90 o 
 -21  31   3      139.14      182.46     38.35 o 
 -20  31   3      481.14      501.14     41.25 o 
 -19  31   3      100.35       84.72     33.58 o 
 -18  31   3        5.98       47.39     32.54 o 
 -17  31   3      721.91      708.77     37.71 o 
 -16  31   3        0.14       -5.16     29.49 o 
 -15  31   3     1466.89     1529.08     45.45 o 
 -14  31   3       69.37       50.20     29.05 o 
 -13  31   3     1818.77     1998.39     61.22 o 
 -12  31   3       73.70       20.66     28.67 o 
 -11  31   3      988.30      905.85     38.38 o 
 -10  31   3     1173.49     1178.25     41.59 o 
  -9  31   3        4.24      -30.18     26.94 o 
  -8  31   3      784.16      780.52     46.82 o 
  -7  31   3      117.46      125.29     29.14 o 
  -6  31   3      546.00      513.61     33.44 o 
  -5  31   3      277.49      235.48     36.20 o 
  -4  31   3      290.86      299.02     30.49 o 
  -3  31   3     2239.73     2155.99     51.82 o 
  -2  31   3       12.47      -25.09     28.33 o 
  -1  31   3     2490.20     2291.40     52.83 o 
   0  31   3      137.14      120.49     26.92 o 
   1  31   3      942.95      952.74     42.08 o 
   2  31   3      737.65      614.93     34.01 o 
   3  31   3      317.94      371.10     32.15 o 
   4  31   3      121.66       86.40     27.83 o 
   5  31   3       40.79       22.40     25.72 o 
   6  31   3      535.21      565.50     32.46 o 
   7  31   3      229.17      186.14     27.16 o 
   8  31   3      176.41      133.74     26.43 o 
   9  31   3     1358.31     1394.30     51.57 o 
  10  31   3      112.89       73.24     29.18 o 
  11  31   3     1228.57     1286.86     42.94 o 
  12  31   3       21.80       51.41     27.75 o 
  13  31   3     2175.68     2222.65     50.06 o 
  14  31   3      954.69     1023.64     47.84 o 
  15  31   3       64.32       18.60     29.36 o 
  16  31   3     1333.68     1420.02     45.60 o 
  17  31   3      460.95      478.78     36.34 o 
  18  31   3      647.00      640.41     40.57 o 
  19  31   3      376.41      391.05     38.50 o 
  20  31   3      170.57      153.19     41.58 o 
  21  31   3      290.85      304.87     44.28 o 
  22  31   3        6.68       11.77     41.69 o 
  23  31   3     1555.46     1500.26     65.63 o 
  24  31   3        0.97      -34.29     44.98 o 
  25  31   3      205.98      140.82     48.58 o 
  26  31   3      128.41       54.25     47.59 o 
  27  31   3      255.12      167.55     50.22 o 
  28  31   3      304.38      350.00     52.71 o 
  29  31   3       18.38       -5.36     52.08 o 
  30  31   3      149.08      147.84     55.82 o 
  31  31   3       15.86       68.38     65.12 o 
 -31  32   3       13.89       84.99     65.42 o 
 -30  32   3       74.58       87.68     63.92 o 
 -29  32   3        3.14      -66.63     55.91 o 
 -28  32   3        4.91       47.94     53.05 o 
 -27  32   3        9.95       16.71     51.73 o 
 -26  32   3      481.55      612.99     57.77 o 
 -25  32   3      149.13      195.39     51.77 o 
 -24  32   3      156.98      195.11     49.01 o 
 -23  32   3        0.77      -76.20     41.22 o 
 -22  32   3      470.39      572.36     50.40 o 
 -21  32   3       91.76       71.13     41.40 o 
 -20  32   3      145.18      141.96     37.50 o 
 -19  32   3       13.59       41.33     35.73 o 
 -18  32   3       10.83        1.73     34.34 o 
 -17  32   3        9.03      -32.82     32.31 o 
 -16  32   3      202.33      125.19     33.94 o 
 -15  32   3      220.65      208.22     32.91 o 
 -14  32   3     1331.72     1304.33     44.18 o 
 -13  32   3        5.18        4.47     29.47 o 
 -12  32   3      484.04      432.77     34.20 o 
 -11  32   3        1.65      -35.83     28.86 o 
 -10  32   3       29.94        9.73     32.59 o 
  -9  32   3       83.43       75.04     29.67 o 
  -8  32   3       61.68       29.67     30.17 o 
  -7  32   3      384.10      349.11     34.15 o 
  -6  32   3        0.31      -52.93     29.25 o 
  -5  32   3        1.54      -33.30     28.39 o 
  -4  32   3      306.51      235.55     31.98 o 
  -3  32   3      319.91      338.80     33.17 o 
  -2  32   3     3754.29     3647.23     69.88 o 
  -1  32   3        4.84      -22.57     28.76 o 
   0  32   3      988.49     1007.76     41.69 o 
   1  32   3      161.04      206.65     33.17 o 
   2  32   3      332.28      363.36     33.42 o 
   3  32   3      516.47      620.42     34.80 o 
   4  32   3        3.54      -38.43     27.11 o 
   5  32   3      512.44      496.07     33.73 o 
   6  32   3       10.94       22.18     28.44 o 
   7  32   3      592.82      557.03     34.01 o 
   8  32   3     1903.58     1825.69     48.01 o 
   9  32   3        0.82       -6.04     28.32 o 
  10  32   3      556.29      553.83     35.15 o 
  11  32   3      195.77      213.38     32.38 o 
  12  32   3      661.18      643.59     35.67 o 
  13  32   3       24.01       69.00     30.00 o 
  14  32   3      251.68      226.80     33.13 o 
  15  32   3     1891.22     1926.51     58.71 o 
  16  32   3       90.85       90.15     34.65 o 
  17  32   3      643.27      627.87     42.60 o 
  18  32   3        1.19       -6.74     35.15 o 
  19  32   3       17.90      -47.42     38.55 o 
  20  32   3      792.84      778.06     49.51 o 
  21  32   3        0.26       74.50     42.30 o 
  22  32   3     1671.95     1766.55     64.58 o 
  23  32   3       66.66      -11.05     45.01 o 
  24  32   3      488.86      549.13     53.64 o 
  25  32   3       39.62       23.13     46.40 o 
  26  32   3      138.37      100.40     49.26 o 
  27  32   3      199.74      144.69     49.76 o 
  28  32   3       70.87       59.31     49.32 o 
  29  32   3      272.15      163.32     56.46 o 
  30  32   3       24.87      -23.45     58.62 o 
  31  32   3       77.37      101.92     67.42 o 
 -30  33   3      108.12       81.25     66.53 o 
 -29  33   3        1.99       79.76     67.73 o 
 -28  33   3      173.28       70.03     59.62 o 
 -27  33   3      135.98       99.51     65.77 o 
 -26  33   3      188.40      182.62     56.83 o 
 -25  33   3       24.93       23.34     47.98 o 
 -24  33   3      264.49      304.94     52.12 o 
 -23  33   3       69.30       60.22     44.52 o 
 -22  33   3      236.85      246.81     53.66 o 
 -21  33   3      948.75      913.00     54.63 o 
 -20  33   3      310.01      341.26     46.58 o 
 -19  33   3       48.63       25.79     36.62 o 
 -18  33   3       34.08       49.06     36.21 o 
 -17  33   3      210.67      149.73     37.00 o 
 -16  33   3      328.68      311.95     39.97 o 
 -15  33   3      576.78      609.40     39.46 o 
 -14  33   3       94.91       18.95     32.64 o 
 -13  33   3       12.46      -13.99     29.90 o 
 -12  33   3        2.56      -50.30     29.31 o 
 -11  33   3       25.06      -17.09     30.05 o 
 -10  33   3       29.38      -18.59     31.34 o 
  -9  33   3      583.96      466.83     36.74 o 
  -8  33   3      127.81      107.30     32.17 o 
  -7  33   3      397.48      330.30     35.01 o 
  -6  33   3        0.85      -17.12     29.68 o 
  -5  33   3        5.38      -10.65     29.85 o 
  -4  33   3        5.26      -44.47     30.69 o 
  -3  33   3      638.64      635.25     44.60 o 
  -2  33   3      178.33      176.47     31.53 o 
  -1  33   3     1526.38     1485.98     49.37 o 
   0  33   3       62.06       46.33     38.58 o 
   1  33   3      251.86      306.13     35.19 o 
   2  33   3       75.96       41.71     30.78 o 
   3  33   3      628.96      647.40     38.46 o 
   4  33   3      323.60      286.85     35.22 o 
   5  33   3        7.64       -1.51     29.16 o 
   6  33   3      214.30      178.00     30.31 o 
   7  33   3       35.25      -25.53     28.00 o 
   8  33   3        0.75        2.72     29.14 o 
   9  33   3     1144.24     1242.79     45.07 o 
  10  33   3       24.54       37.26     30.52 o 
  11  33   3     1243.30     1243.32     50.15 o 
  12  33   3       69.53       57.16     31.50 o 
  13  33   3        9.25       13.42     29.45 o 
  14  33   3        7.88       -3.67     32.98 o 
  15  33   3       82.22       75.49     34.24 o 
  16  33   3      416.95      348.54     38.40 o 
  17  33   3       76.77       80.91     40.53 o 
  18  33   3      170.33      118.38     41.79 o 
  19  33   3       21.41      -14.69     40.73 o 
  20  33   3        1.21       13.13     40.72 o 
  21  33   3     1022.92      959.34     60.16 o 
  22  33   3       94.52      109.64     44.74 o 
  23  33   3     1579.79     1630.66     68.62 o 
  24  33   3        0.38       -4.50     45.97 o 
  25  33   3      227.49      119.95     52.01 o 
  26  33   3       91.33       76.06     49.17 o 
  27  33   3        7.41       29.45     48.35 o 
  28  33   3      404.40      392.37     54.08 o 
  29  33   3       18.36       61.45     59.03 o 
  30  33   3       58.35       -3.58     64.32 o 
 -29  34   3       88.88       32.78     75.38 o 
 -28  34   3      172.45      313.00     79.06 o 
 -27  34   3      247.76      307.74     78.99 o 
 -26  34   3       99.66       98.27     60.59 o 
 -25  34   3      664.64      686.27     88.41 o 
 -24  34   3      206.49      192.47     47.90 o 
 -23  34   3        5.90       34.73     44.43 o 
 -22  34   3      701.95      748.27     71.91 o 
 -21  34   3        0.80      -54.41     42.45 o 
 -20  34   3      405.90      393.91     51.29 o 
 -19  34   3       81.85       44.40     40.22 o 
 -18  34   3      133.73       88.75     38.27 o 
 -17  34   3        5.54       -5.43     36.61 o 
 -16  34   3       76.60       35.28     36.26 o 
 -15  34   3      485.66      546.33     50.72 o 
 -14  34   3        6.13      -50.62     35.83 o 
 -13  34   3      181.69      104.47     38.68 o 
 -12  34   3       59.77       36.12     34.71 o 
 -11  34   3      130.84       82.68     35.08 o 
 -10  34   3      509.36      546.76     38.23 o 
  -9  34   3        4.65       -9.71     31.99 o 
  -8  34   3     1163.30     1100.42     44.94 o 
  -7  34   3      155.14      108.91     33.36 o 
  -6  34   3     1044.45     1019.21     43.99 o 
  -5  34   3       34.08      -50.79     30.74 o 
  -4  34   3      176.00      133.35     34.42 o 
  -3  34   3      801.45      722.36     40.49 o 
  -2  34   3      273.61      248.78     35.02 o 
  -1  34   3       36.02       30.02     31.50 o 
   0  34   3       37.78       33.10     30.66 o 
   1  34   3       17.58       31.83     31.57 o 
   2  34   3      144.34      116.60     32.98 o 
   3  34   3       76.90       60.40     32.30 o 
   4  34   3      577.68      628.06     38.36 o 
   5  34   3      379.04      389.74     34.74 o 
   6  34   3       22.30      -32.20     29.77 o 
   7  34   3      117.49       81.48     31.68 o 
   8  34   3       30.21       19.28     31.76 o 
   9  34   3      317.06      232.41     33.53 o 
  10  34   3     1133.05     1134.61     43.61 o 
  11  34   3        8.22       18.16     33.40 o 
  12  34   3      463.85      449.56     39.00 o 
  13  34   3      139.20      150.30     35.47 o 
  14  34   3     1056.74     1187.29     49.71 o 
  15  34   3       61.50       49.36     37.02 o 
  16  34   3      429.13      460.78     47.24 o 
  17  34   3      180.58      224.84     43.94 o 
  18  34   3        7.40       46.52     41.99 o 
  19  34   3      200.57      166.24     44.64 o 
  20  34   3       38.63       46.49     42.96 o 
  21  34   3      142.71      122.20     45.31 o 
  22  34   3      607.52      625.86     52.23 o 
  23  34   3        6.84      -11.92     47.10 o 
  24  34   3      536.02      558.62     56.04 o 
  25  34   3        2.54      -59.04     46.93 o 
  26  34   3      176.44      104.18     49.87 o 
  27  34   3      144.86      170.01     56.70 o 
  28  34   3      248.38      320.51     56.98 o 
  29  34   3      119.84      175.24     55.66 o 
 -27  35   3        7.26      -61.09     74.77 o 
 -26  35   3      378.44      530.82     75.68 o 
 -25  35   3        8.13      -43.73     59.26 o 
 -24  35   3       98.06       75.14     53.32 o 
 -23  35   3     1038.52     1148.54     68.87 o 
 -22  35   3      147.40       80.84     45.67 o 
 -21  35   3     1401.22     1283.57     64.17 o 
 -20  35   3        0.88      -24.86     45.50 o 
 -19  35   3      264.68      254.57     50.53 o 
 -18  35   3      139.00       91.33     44.11 o 
 -17  35   3      851.82      999.20     50.86 o 
 -16  35   3     1372.64     1475.67     56.02 o 
 -15  35   3      137.78      191.08     40.53 o 
 -14  35   3      426.67      430.18     43.90 o 
 -13  35   3       69.01      -16.61     37.43 o 
 -12  35   3      306.53      268.10     40.88 o 
 -11  35   3      257.23      180.94     39.78 o 
 -10  35   3       14.02       14.91     36.98 o 
  -9  35   3     1247.80     1231.13     53.75 o 
  -8  35   3        5.14       24.83     35.74 o 
  -7  35   3     1279.26     1235.38     47.26 o 
  -6  35   3      238.55      185.24     35.10 o 
  -5  35   3      375.93      357.22     39.01 o 
  -4  35   3       63.86       40.69     34.84 o 
  -3  35   3        4.16      -34.33     30.15 o 
  -2  35   3      279.39      298.03     34.88 o 
  -1  35   3      255.77      287.96     52.01 o 
   0  35   3      411.50      348.26     36.67 o 
   1  35   3      120.56       56.75     33.61 o 
   2  35   3        2.66      -11.91     32.08 o 
   3  35   3     1365.87     1325.71     47.81 o 
   4  35   3       61.36       83.32     32.58 o 
   5  35   3     1028.65      932.58     47.73 o 
   6  35   3      171.18      167.23     34.58 o 
   7  35   3       18.28       -2.06     33.97 o 
   8  35   3      169.29      125.36     38.95 o 
   9  35   3       53.56       58.72     38.13 o 
  10  35   3      476.57      519.19     42.87 o 
  11  35   3        7.11      -45.44     35.74 o 
  12  35   3      152.75      137.73     38.41 o 
  13  35   3       40.69       73.13     37.57 o 
  14  35   3        1.82       55.75     38.41 o 
  15  35   3     1247.25     1284.17     55.05 o 
  16  35   3        7.38      -57.53     40.03 o 
  17  35   3      518.60      557.92     49.90 o 
  18  35   3       58.32       30.88     43.05 o 
  19  35   3      136.11      127.50     44.39 o 
  20  35   3       23.77        8.36     42.46 o 
  21  35   3      457.09      435.43     49.49 o 
  22  35   3      219.16      263.74     50.52 o 
  23  35   3      142.01      140.05     53.35 o 
  24  35   3        4.41      -24.77     48.09 o 
  25  35   3        5.02       15.44     49.69 o 
  26  35   3      312.33      309.63     53.64 o 
  27  35   3        6.09       14.84     52.82 o 
 -26  36   3       54.55      -34.31    134.56 o 
 -25  36   3       80.57      117.86     75.68 o 
 -24  36   3      809.44      943.47     77.95 o 
 -23  36   3       21.52      -45.62     56.05 o 
 -22  36   3     1006.84      877.67     70.08 o 
 -21  36   3       38.39      -22.32     55.14 o 
 -20  36   3      599.43      669.24     64.01 o 
 -19  36   3        5.99       30.35     46.95 o 
 -18  36   3      214.43      225.47     49.25 o 
 -17  36   3       74.12      134.18     44.77 o 
 -16  36   3      218.34      237.46     43.37 o 
 -15  36   3      482.68      502.81     46.08 o 
 -14  36   3        4.99      -63.38     38.04 o 
 -13  36   3      821.51      847.04     49.78 o 
 -12  36   3       20.64       69.47     38.90 o 
 -11  36   3       30.20      -72.20     36.10 o 
 -10  36   3      563.55      645.30     45.85 o 
  -9  36   3        8.81      -23.96     38.65 o 
  -8  36   3     1798.96     1864.71     75.42 o 
  -7  36   3        4.32      -22.13     38.22 o 
  -6  36   3      921.47      885.56     50.37 o 
  -5  36   3      206.22      234.58     42.22 o 
  -4  36   3      329.19      338.04     42.19 o 
  -3  36   3     1104.47     1136.86     53.28 o 
  -2  36   3        6.55       -1.84     37.54 o 
  -1  36   3      435.77      417.93     42.98 o 
   0  36   3      137.15      127.91     37.72 o 
   1  36   3      483.45      463.54     41.22 o 
   2  36   3     2388.72     2405.68     71.91 o 
   3  36   3        0.01      -30.92     33.24 o 
   4  36   3     1482.23     1421.48     63.32 o 
   5  36   3       31.76       17.05     36.10 o 
   6  36   3      528.80      488.57     46.82 o 
   7  36   3      537.55      537.96     47.18 o 
   8  36   3      152.10      137.08     47.92 o 
   9  36   3      941.68     1015.25     54.06 o 
  10  36   3      767.20      771.45     48.64 o 
  11  36   3       42.82      -67.90     37.91 o 
  12  36   3      217.02      183.91     41.85 o 
  13  36   3        2.93      -29.93     43.75 o 
  14  36   3       28.96      -11.81     41.79 o 
  15  36   3        8.42      -32.10     45.00 o 
  16  36   3      488.07      443.38     49.08 o 
  17  36   3       75.92       13.86     42.99 o 
  18  36   3     1151.77     1041.82     57.01 o 
  19  36   3      105.58      138.94     45.04 o 
  20  36   3        1.52      -15.24     43.30 o 
  21  36   3       58.55       21.84     44.78 o 
  22  36   3       82.13       59.72     44.98 o 
  23  36   3      381.69      430.36     54.96 o 
  24  36   3        1.65        7.20     49.21 o 
  25  36   3      152.11      159.10     51.90 o 
  26  36   3      282.25      140.18     54.75 o 
 -25  37   3        2.20       70.99     86.42 o 
 -24  37   3        5.65      -66.62     68.90 o 
 -23  37   3      123.80        9.69     64.94 o 
 -22  37   3        8.64       44.30     58.43 o 
 -21  37   3      260.75      204.86     60.06 o 
 -20  37   3        2.30      -12.14     56.56 o 
 -19  37   3     1414.57     1455.05     80.07 o 
 -18  37   3      135.58      140.39     48.82 o 
 -17  37   3        3.87       36.89     49.78 o 
 -16  37   3       29.55       15.80     41.19 o 
 -15  37   3        8.02       38.58     40.83 o 
 -14  37   3       53.46       -2.20     37.82 o 
 -13  37   3      109.11       98.07     38.47 o 
 -12  37   3      237.76      301.74     41.73 o 
 -11  37   3       61.53       90.63     37.81 o 
 -10  37   3       10.96      -22.89     36.38 o 
  -9  37   3     1152.60     1122.65     50.05 o 
  -8  37   3      110.87      103.71     38.97 o 
  -7  37   3     1684.54     1613.91     56.80 o 
  -6  37   3      584.16      562.55     46.66 o 
  -5  37   3      283.98      266.44     42.91 o 
  -4  37   3      555.48      457.39     45.50 o 
  -3  37   3       29.42       36.77     45.98 o 
  -2  37   3      364.01      398.85     44.22 o 
  -1  37   3      101.89      134.93     40.94 o 
   0  37   3      324.64      292.62     43.61 o 
   1  37   3     1817.55     1787.89     61.84 o 
   2  37   3      281.99      303.34     40.99 o 
   3  37   3     1154.25     1143.07     51.28 o 
   4  37   3       30.40       36.35     37.34 o 
   5  37   3      323.28      292.03     47.85 o 
   6  37   3      105.67       94.97     42.16 o 
   7  37   3      546.72      518.26     55.48 o 
   8  37   3       17.82      114.68     42.46 o 
   9  37   3       78.38       92.94     43.05 o 
  10  37   3      773.36      760.12     51.94 o 
  11  37   3        8.82       66.29     40.29 o 
  12  37   3      569.71      511.39     50.82 o 
  13  37   3       12.49      -69.97     43.99 o 
  14  37   3       11.22      -33.21     45.07 o 
  15  37   3     2163.86     2079.78    117.08 o 
  16  37   3       47.36       73.34     51.02 o 
  17  37   3      463.22      461.49     50.16 o 
  18  37   3        5.93      -38.77     43.17 o 
  19  37   3      223.32      248.75     47.32 o 
  20  37   3      283.31      306.03     49.55 o 
  21  37   3        9.04      -32.56     44.79 o 
  22  37   3      254.98      166.93     48.87 o 
  23  37   3       57.47       82.78     50.13 o 
  24  37   3       87.82      131.60     54.86 o 
  25  37   3      517.68      406.85     60.33 o 
 -23  38   3        0.88      -65.23     69.87 o 
 -22  38   3      106.93      143.06     73.92 o 
 -21  38   3       15.20       -0.74     76.98 o 
 -20  38   3      119.19      169.79     60.94 o 
 -19  38   3       47.06       79.88     58.15 o 
 -18  38   3      236.13      212.94     60.09 o 
 -17  38   3        1.84      -74.11     50.52 o 
 -16  38   3       72.62       50.50     51.03 o 
 -15  38   3      617.90      665.86     51.92 o 
 -14  38   3     1338.77     1418.84     58.39 o 
 -13  38   3      319.09      248.08     51.78 o 
 -12  38   3      972.88      954.90     61.52 o 
 -11  38   3      138.13      161.98     39.24 o 
 -10  38   3      492.55      474.68     43.18 o 
  -9  38   3       40.34       12.00     37.51 o 
  -8  38   3      239.21      288.35     42.83 o 
  -7  38   3      325.51      365.72     45.70 o 
  -6  38   3       82.58       45.94     41.06 o 
  -5  38   3       15.34        5.11     40.03 o 
  -4  38   3        0.36      -12.24     40.21 o 
  -3  38   3      190.10      160.21     44.14 o 
  -2  38   3      118.40      123.45     41.40 o 
  -1  38   3      203.02      249.68     43.32 o 
   0  38   3        3.01      -71.40     38.74 o 
   1  38   3        5.75        9.44     38.34 o 
   2  38   3      501.60      495.30     45.08 o 
   3  38   3       12.29      -21.94     37.49 o 
   4  38   3      892.58      903.51     48.87 o 
   5  38   3      155.77      117.43     42.93 o 
   6  38   3     1407.99     1398.48     59.85 o 
   7  38   3      235.09      156.52     45.25 o 
   8  38   3      136.18      153.56     45.14 o 
   9  38   3      811.82      794.80     52.94 o 
  10  38   3       41.52       27.07     51.84 o 
  11  38   3       39.05       71.61     49.97 o 
  12  38   3      630.70      794.90     68.52 o 
  13  38   3       42.14       20.74     47.30 o 
  14  38   3      121.86       95.13     52.13 o 
  15  38   3       13.83      124.46     52.52 o 
  16  38   3     1141.48     1232.37     70.14 o 
  17  38   3       40.83       50.96     51.94 o 
  18  38   3      546.29      716.29     62.33 o 
  19  38   3      238.64      169.09     50.82 o 
  20  38   3        2.62       28.65     49.21 o 
  21  38   3      291.55      325.03     51.27 o 
  22  38   3        1.63       -2.85     47.05 o 
  23  38   3       16.32      -83.88     52.39 o 
 -21  39   3       55.75      -28.67     74.73 o 
 -20  39   3      320.41      224.13     74.33 o 
 -19  39   3        1.71       24.23     69.14 o 
 -18  39   3        6.58      -87.00     55.59 o 
 -17  39   3       90.39       36.08     71.28 o 
 -16  39   3       13.37      -39.06     50.46 o 
 -15  39   3       15.45      -94.55     58.67 o 
 -14  39   3      221.17      136.54     49.37 o 
 -13  39   3      181.57      209.92     44.95 o 
 -12  39   3       12.51      -39.15     40.86 o 
 -11  39   3      142.98      112.19     41.32 o 
 -10  39   3        8.03      -35.63     41.01 o 
  -9  39   3      872.79      811.33     48.29 o 
  -8  39   3      338.23      296.75     43.52 o 
  -7  39   3       12.03      -42.55     41.02 o 
  -6  39   3        4.73       34.71     41.69 o 
  -5  39   3      189.33      151.21     44.09 o 
  -4  39   3      162.73      187.09     43.75 o 
  -3  39   3      734.47      763.25     54.81 o 
  -2  39   3      665.52      709.15     53.23 o 
  -1  39   3      190.82      223.63     41.73 o 
   0  39   3       68.29      103.44     40.28 o 
   1  39   3      129.96      114.09     45.34 o 
   2  39   3      110.76       78.90     40.48 o 
   3  39   3     1541.49     1508.62     57.81 o 
   4  39   3        7.22      -30.46     41.40 o 
   5  39   3      201.33      175.35     45.36 o 
   6  39   3       48.32       91.46     44.29 o 
   7  39   3      236.54      243.75     46.36 o 
   8  39   3       10.78       -5.51     42.52 o 
   9  39   3       28.59      -22.21     49.35 o 
  10  39   3      412.18      401.87     57.08 o 
  11  39   3      372.53      351.39     60.23 o 
  12  39   3      360.15      353.83     55.65 o 
  13  39   3      363.56      301.67     56.21 o 
  14  39   3        4.19      -74.53     49.90 o 
  15  39   3      387.68      384.24     58.59 o 
  16  39   3       14.36      -15.05     50.85 o 
  17  39   3      507.84      578.54     61.81 o 
  18  39   3       65.26       44.41     53.57 o 
  19  39   3      182.14      128.89     55.59 o 
  20  39   3       78.72      124.10     54.11 o 
  21  39   3       91.32       98.42     60.26 o 
 -19  40   3      215.69      154.70     88.94 o 
 -18  40   3        3.48        2.63     69.81 o 
 -17  40   3       63.05       -0.61     87.33 o 
 -16  40   3      408.82      355.90     58.71 o 
 -15  40   3       81.65       78.72     54.10 o 
 -14  40   3      632.34      639.65     62.55 o 
 -13  40   3        4.93       48.72     48.88 o 
 -12  40   3       68.98       40.20     48.35 o 
 -11  40   3      343.69      344.65     46.85 o 
 -10  40   3       17.15       32.36     42.56 o 
  -9  40   3       25.20       39.93     39.51 o 
  -8  40   3      504.42      491.85     46.91 o 
  -7  40   3       39.93      -38.46     41.99 o 
  -6  40   3       75.81      111.71     44.98 o 
  -5  40   3      438.41      416.95     46.96 o 
  -4  40   3      667.33      617.53     53.59 o 
  -3  40   3      119.67       65.91     45.58 o 
  -2  40   3      293.67      321.99     46.67 o 
  -1  40   3        5.07      -45.64     39.14 o 
   0  40   3      178.99      172.64     42.61 o 
   1  40   3      453.09      502.59     46.02 o 
   2  40   3      128.19       71.52     40.53 o 
   3  40   3       17.31        2.92     43.50 o 
   4  40   3       15.07      -19.05     44.21 o 
   5  40   3      120.79       93.82     44.93 o 
   6  40   3      214.95      232.62     47.05 o 
   7  40   3       81.46       97.86     48.74 o 
   8  40   3      177.27       99.68     52.95 o 
   9  40   3      109.09       77.35     65.62 o 
  10  40   3      265.87      196.98     55.30 o 
  11  40   3       14.72      -67.57     50.64 o 
  12  40   3       23.06       68.99     52.14 o 
  13  40   3        0.09      106.91     58.26 o 
  14  40   3       16.04        1.22     51.46 o 
  15  40   3       64.28      -11.51     51.71 o 
  16  40   3     1246.98     1314.29     73.11 o 
  17  40   3      115.72       87.23     54.81 o 
  18  40   3      111.63       95.27     54.45 o 
  19  40   3       83.35       43.00     54.73 o 
 -17  41   3      647.48      600.11     95.27 o 
 -16  41   3        1.12       -0.78     61.32 o 
 -15  41   3      758.07      781.47     80.10 o 
 -14  41   3       38.52      -93.79     59.95 o 
 -13  41   3     1849.46     1988.26    118.72 o 
 -12  41   3       16.24        4.72     48.49 o 
 -11  41   3        5.49      -29.80     47.38 o 
 -10  41   3      670.45      640.93     57.57 o 
  -9  41   3      175.95      110.80     54.17 o 
  -8  41   3      291.91      154.81     47.25 o 
  -7  41   3       27.95       -7.32     44.17 o 
  -6  41   3       12.01      -38.39     43.24 o 
  -5  41   3       34.97        0.90     45.24 o 
  -4  41   3      125.36      136.60     44.80 o 
  -3  41   3      719.63      715.60     52.22 o 
  -2  41   3       17.48       38.90     43.52 o 
  -1  41   3      185.84      167.08     45.01 o 
   0  41   3       70.98       76.81     41.66 o 
   1  41   3      286.40      177.22     45.34 o 
   2  41   3       12.55      -23.74     44.39 o 
   3  41   3      560.46      579.57     52.30 o 
   4  41   3      339.45      370.56     49.94 o 
   5  41   3       29.49       30.18     45.48 o 
   6  41   3       52.82       11.37     51.10 o 
   7  41   3       29.43       14.97     51.90 o 
   8  41   3        3.02      -22.70     50.47 o 
   9  41   3      648.37      675.33     62.29 o 
  10  41   3      209.64      150.00     55.15 o 
  11  41   3      279.58      232.60     56.67 o 
  12  41   3        0.32      -24.44     55.77 o 
  13  41   3      203.70       65.01     69.84 o 
  14  41   3      396.99      418.15     64.48 o 
  15  41   3       89.98       52.86     53.95 o 
  16  41   3      155.70      154.95     56.50 o 
  17  41   3       41.53      102.14     55.19 o 
 -15  42   3        0.13       28.30     62.42 o 
 -14  42   3      523.78      631.79     79.20 o 
 -13  42   3        2.91       45.40     62.97 o 
 -12  42   3      144.58        4.28     63.44 o 
 -11  42   3      390.73      352.38     58.44 o 
 -10  42   3        1.56      -83.60     49.98 o 
  -9  42   3      224.97      169.92     55.26 o 
  -8  42   3       13.68      -14.94     51.50 o 
  -7  42   3       64.73       74.77     53.60 o 
  -6  42   3        7.53       43.70     48.20 o 
  -5  42   3       18.39       42.61     47.70 o 
  -4  42   3      321.93      330.96     49.87 o 
  -3  42   3       52.26       62.02     44.55 o 
  -2  42   3     2468.99     2572.70     78.29 o 
  -1  42   3      177.00      185.26     45.41 o 
   0  42   3      421.61      455.36     46.91 o 
   1  42   3      185.51      219.23     47.69 o 
   2  42   3       58.06       19.44     45.20 o 
   3  42   3      262.05      230.02     50.89 o 
   4  42   3        9.35        0.62     52.00 o 
   5  42   3      706.39      744.26     63.71 o 
   6  42   3       71.87       -1.32     52.32 o 
   7  42   3        5.06      -11.92     51.16 o 
   8  42   3      388.04      334.77     58.07 o 
   9  42   3        7.11      -83.42     52.87 o 
  10  42   3      492.55      453.64     60.71 o 
  11  42   3       28.60       54.94     58.91 o 
  12  42   3      109.13      145.27     60.63 o 
  13  42   3       12.64       20.37     58.39 o 
  14  42   3       26.99      -53.45     59.14 o 
  15  42   3       49.45      103.45     60.60 o 
 -12  43   3       17.51      -13.31     62.38 o 
 -11  43   3       16.41      -26.79     60.37 o 
 -10  43   3      181.03      131.32     64.63 o 
  -9  43   3      147.79      234.58     66.77 o 
  -8  43   3      398.06      446.27     63.34 o 
  -7  43   3       34.08       27.86     52.30 o 
  -6  43   3       69.29       69.91     57.60 o 
  -5  43   3      702.08      708.59     68.03 o 
  -4  43   3       11.84       12.87     56.52 o 
  -3  43   3      280.65      231.63     51.91 o 
  -2  43   3      324.03      312.01     52.64 o 
  -1  43   3      231.26      229.82     52.04 o 
   0  43   3       21.49        6.01     48.21 o 
   1  43   3       26.56      -12.93     47.54 o 
   2  43   3       78.96      112.83     50.28 o 
   3  43   3      149.12      112.42     54.48 o 
   4  43   3      491.88      566.98     61.90 o 
   5  43   3        3.05       -2.12     52.52 o 
   6  43   3       22.70       12.05     53.18 o 
   7  43   3      396.58      411.88     59.02 o 
   8  43   3        2.82       26.31     58.40 o 
   9  43   3     1075.09      975.93     74.29 o 
  10  43   3       31.10       64.96     75.81 o 
  11  43   3      719.78      651.04     69.54 o 
  12  43   3       44.39        9.09     58.83 o 
  -7  44   3      158.48      108.87     59.41 o 
  -6  44   3       10.01       37.33     57.27 o 
  -5  44   3        3.27      -23.27     56.01 o 
  -4  44   3      534.29      643.12     73.12 o 
  -3  44   3      142.29      134.70     58.41 o 
  -2  44   3      185.05      206.14     60.38 o 
  -1  44   3       28.26       46.55     63.64 o 
   0  44   3        9.20      -46.99     56.72 o 
   1  44   3      151.22      175.81     59.41 o 
   2  44   3      304.78      238.61     61.02 o 
   3  44   3       68.45      137.50     59.93 o 
   4  44   3      237.93      204.44     61.50 o 
   5  44   3       54.60        7.64     57.10 o 
   6  44   3       73.80       93.30     59.19 o 
   7  44   3       55.63       12.49     58.55 o 
   0   0   4      607.61      666.98     23.84 o 
   0   1   4      101.57      100.08      6.82 o 
   1   1   4     6470.02     6490.33     39.76 o 
  -1   2   4      636.46      653.77     11.57 o 
   0   2   4     2374.33     2325.46     20.56 o 
   1   2   4       80.55      106.65      7.38 o 
   2   2   4     3264.37     3242.97     25.76 o 
  -2   3   4      290.22      301.75     10.51 o 
  -1   3   4      474.28      479.39     12.25 o 
   0   3   4     1717.94     1787.76     17.33 o 
   1   3   4     1942.95     2009.91     20.02 o 
   2   3   4       42.15        6.81      7.82 o 
   3   3   4      257.37      279.58     10.12 o 
  -3   4   4      634.89      590.74     15.17 o 
  -2   4   4     1696.75     1735.44     18.65 o 
  -1   4   4     2241.60     2332.63     20.81 o 
   0   4   4        7.33        4.26      6.59 o 
   1   4   4     3296.49     3259.48     28.24 o 
   2   4   4       72.02       70.46      8.67 o 
   3   4   4      109.35       98.90      9.13 o 
   4   4   4      757.60      812.07     15.32 o 
  -4   5   4     1401.42     1435.24     19.54 o 
  -3   5   4     2170.73     2128.57     24.22 o 
  -2   5   4     5527.32     5706.92     41.38 o 
  -1   5   4      900.62      938.99     14.01 o 
   0   5   4     1951.84     1875.11     19.49 o 
   1   5   4       72.06       73.84      8.99 o 
   2   5   4     1836.44     1849.02     20.83 o 
   3   5   4      464.74      503.33     13.54 o 
   4   5   4      854.19      903.60     15.52 o 
   5   5   4     4092.63     4100.28     34.61 o 
  -5   6   4      124.37      119.09     10.08 o 
  -4   6   4     9163.54     9294.84     63.04 o 
  -3   6   4     1908.70     1848.72     22.21 o 
  -2   6   4      434.18      462.07     14.93 o 
  -1   6   4     6461.39     6510.65     44.02 o 
   0   6   4      460.67      484.96     10.20 o 
   1   6   4     3789.87     3792.85     30.31 o 
   2   6   4       37.72       34.73     10.05 o 
   3   6   4      302.83      291.05     11.33 o 
   4   6   4     3760.39     3737.70     32.28 o 
   5   6   4       41.31       36.52      9.31 o 
   6   6   4     7466.59     7428.23     51.93 o 
  -6   7   4      138.49      136.29     10.29 o 
  -5   7   4     1157.37     1225.01     20.19 o 
  -4   7   4      497.78      546.41     13.27 o 
  -3   7   4     2538.47     2544.97     23.81 o 
  -2   7   4     2041.14     1991.05     20.70 o 
  -1   7   4       89.88       86.54      8.01 o 
   0   7   4     4002.16     3885.22     32.06 o 
   1   7   4       43.15       41.21      8.44 o 
   2   7   4     1241.05     1239.12     18.72 o 
   3   7   4     4603.03     4540.06     36.37 o 
   4   7   4      452.80      463.71     14.31 o 
   5   7   4     9087.86     8981.71     61.04 o 
   6   7   4        0.43       13.14     10.06 o 
   7   7   4     2407.31     2322.50     23.42 o 
  -7   8   4     1627.36     1631.08     20.69 o 
  -6   8   4     2313.04     2320.18     24.52 o 
  -5   8   4      313.66      335.24     11.45 o 
  -4   8   4       14.32        9.70      7.11 o 
  -3   8   4     1869.77     1981.59     21.22 o 
  -2   8   4      152.74      151.87      9.13 o 
  -1   8   4     1055.11     1068.56     15.87 o 
   0   8   4      180.85      182.67     11.03 o 
   1   8   4     1697.34     1717.11     20.51 o 
   2   8   4       16.86        2.00      7.67 o 
   3   8   4       57.28       63.76     10.36 o 
   4   8   4     2346.74     2382.03     26.50 o 
   5   8   4        9.50        6.57      8.77 o 
   6   8   4     2774.74     2657.12     25.42 o 
   7   8   4       41.16       39.00      9.11 o 
   8   8   4      756.23      732.79     16.53 o 
  -8   9   4      807.37      784.92     18.82 o 
  -7   9   4     2032.80     1946.94     23.91 o 
  -6   9   4      711.31      702.49     14.91 o 
  -5   9   4       95.19      112.56      9.79 o 
  -4   9   4      283.50      299.65     12.19 o 
  -3   9   4      372.43      415.14     11.78 o 
  -2   9   4     1472.52     1540.77     18.61 o 
  -1   9   4      162.14      164.88      9.92 o 
   0   9   4     1736.51     1735.71     21.48 o 
   1   9   4       32.34       32.76      8.72 o 
   2   9   4      486.10      485.29     12.05 o 
   3   9   4      891.95      860.59     15.29 o 
   4   9   4     1424.03     1405.86     19.69 o 
   5   9   4     1304.01     1284.13     17.55 o 
   6   9   4       24.70       19.27      9.17 o 
   7   9   4      397.68      423.81     14.68 o 
   8   9   4      108.38      123.77     11.42 o 
   9   9   4       63.53       73.03     11.62 o 
  -9  10   4     2862.34     2774.73     31.73 o 
  -8  10   4      193.06      183.90     11.50 o 
  -7  10   4     3467.93     3483.27     34.39 o 
  -6  10   4      341.57      349.73     13.13 o 
  -5  10   4      287.13      277.56     13.69 o 
  -4  10   4      365.13      361.63     13.18 o 
  -3  10   4      311.47      321.15     12.13 o 
  -2  10   4      819.56      801.89     17.07 o 
  -1  10   4      976.03      991.70     16.87 o 
   0  10   4     4425.07     4292.83     38.08 o 
   1  10   4      316.14      349.90     12.00 o 
   2  10   4      476.52      490.04     13.79 o 
   3  10   4      853.24      886.03     15.54 o 
   4  10   4       33.44       30.79      8.79 o 
   5  10   4     1722.82     1738.96     20.92 o 
   6  10   4     1859.60     1831.50     22.21 o 
   7  10   4     2833.70     2736.84     29.30 o 
   8  10   4      122.35      127.17     11.28 o 
   9  10   4        0.43       -8.18     10.11 o 
  10  10   4      803.37      816.50     19.59 o 
 -10  11   4       86.07      108.82     12.39 o 
  -9  11   4      661.61      645.44     17.33 o 
  -8  11   4     3625.18     3557.60     35.89 o 
  -7  11   4      489.96      472.96     15.38 o 
  -6  11   4      578.61      594.21     16.00 o 
  -5  11   4      483.09      481.09     15.02 o 
  -4  11   4      217.15      229.38     12.69 o 
  -3  11   4     5966.06     5689.32     46.01 o 
  -2  11   4       12.08       -0.69      9.83 o 
  -1  11   4     9517.05     9354.72     67.18 o 
   0  11   4      966.11     1001.38     18.03 o 
   1  11   4     4064.92     4022.84     34.96 o 
   2  11   4      916.37      935.37     17.33 o 
   3  11   4      736.57      692.41     15.34 o 
   4  11   4     2175.49     2179.98     24.80 o 
   5  11   4      328.94      348.25     13.35 o 
   6  11   4     4262.56     4109.83     38.07 o 
   7  11   4      140.12      135.17     12.79 o 
   8  11   4      987.14      921.09     17.98 o 
   9  11   4       65.42       78.64     11.25 o 
  10  11   4      188.97      176.04     12.77 o 
  11  11   4     1514.37     1600.34     23.74 o 
 -11  12   4     1363.02     1329.50     28.70 o 
 -10  12   4      974.58     1002.09     20.88 o 
  -9  12   4     2169.03     2137.23     28.92 o 
  -8  12   4      224.96      182.29     13.45 o 
  -7  12   4     3218.66     3093.37     34.30 o 
  -6  12   4        9.90       23.35     11.96 o 
  -5  12   4     4932.71     4808.57     43.58 o 
  -4  12   4      368.54      383.66     17.37 o 
  -3  12   4       47.90       41.10      9.60 o 
  -2  12   4     1815.67     1798.74     24.33 o 
  -1  12   4        1.01        4.86     10.47 o 
   0  12   4     3128.36     2991.62     30.24 o 
   1  12   4       20.61       26.63     10.32 o 
   2  12   4      208.38      195.21     11.87 o 
   3  12   4     1647.84     1629.86     21.49 o 
   4  12   4       30.09       22.04      9.96 o 
   5  12   4     2762.34     2714.79     27.58 o 
   6  12   4        0.12      -20.60     10.30 o 
   7  12   4     1596.97     1634.73     22.56 o 
   8  12   4      262.53      254.43     13.23 o 
   9  12   4      492.58      487.56     15.48 o 
  10  12   4     4950.46     4729.77     42.61 o 
  11  12   4      200.99      194.83     14.68 o 
  12  12   4     6152.21     5851.20     51.53 o 
 -12  13   4       19.44       23.20     13.72 o 
 -11  13   4     2189.87     2215.65     29.13 o 
 -10  13   4      451.96      425.07     16.60 o 
  -9  13   4      163.96      149.68     13.41 o 
  -8  13   4     2398.62     2253.05     28.96 o 
  -7  13   4      137.23      117.68     13.93 o 
  -6  13   4     3753.19     3651.30     40.90 o 
  -5  13   4       58.80       34.76     12.25 o 
  -4  13   4     1622.22     1635.16     25.05 o 
  -3  13   4      213.26      229.17     13.29 o 
  -2  13   4      113.71      104.25     12.03 o 
  -1  13   4     1824.63     1846.25     25.16 o 
   0  13   4      852.59      829.93     16.94 o 
   1  13   4     4393.67     4227.79     38.33 o 
   2  13   4      284.51      285.75     13.20 o 
   3  13   4      601.02      624.48     15.85 o 
   4  13   4     3485.07     3473.33     32.68 o 
   5  13   4       35.80       13.26     10.68 o 
   6  13   4     1467.33     1511.55     21.96 o 
   7  13   4     1282.91     1248.46     21.25 o 
   8  13   4     2495.79     2429.83     28.78 o 
   9  13   4     2649.41     2511.49     36.59 o 
  10  13   4      180.34      155.89     13.80 o 
  11  13   4     2358.11     2354.11     30.13 o 
  12  13   4       57.33       24.13     13.67 o 
  13  13   4     2980.80     2922.94     35.08 o 
 -13  14   4     1351.97     1377.53     25.34 o 
 -12  14   4      560.06      554.56     19.01 o 
 -11  14   4        7.32       13.06     13.74 o 
 -10  14   4       26.13        4.01     13.65 o 
  -9  14   4      519.14      518.70     17.63 o 
  -8  14   4      105.76       94.47     15.87 o 
  -7  14   4     2233.42     2196.50     30.45 o 
  -6  14   4       86.49       68.18     13.17 o 
  -5  14   4      952.29      936.35     20.33 o 
  -4  14   4      660.61      642.79     21.79 o 
  -3  14   4       33.22       13.82     12.12 o 
  -2  14   4     4359.55     4059.63     38.95 o 
  -1  14   4      383.74      382.39     18.86 o 
   0  14   4    12056.67    11894.30     84.71 o 
   1  14   4      194.83      212.24     13.20 o 
   2  14   4     1893.33     1884.08     24.59 o 
   3  14   4      538.51      530.62     15.69 o 
   4  14   4      543.86      576.81     15.83 o 
   5  14   4     1781.72     1730.41     24.49 o 
   6  14   4      117.78      101.86     12.41 o 
   7  14   4      169.05      174.27     12.91 o 
   8  14   4      188.21      180.33     15.26 o 
   9  14   4      676.14      646.70     17.87 o 
  10  14   4     3021.31     2977.38     33.33 o 
  11  14   4      909.11      872.09     20.47 o 
  12  14   4     1258.63     1231.79     24.67 o 
  13  14   4       68.20       64.69     14.84 o 
  14  14   4      233.66      249.76     16.90 o 
 -14  15   4     1794.19     1746.68     29.14 o 
 -13  15   4       21.91      -11.36     14.52 o 
 -12  15   4      609.77      555.96     19.36 o 
 -11  15   4      109.71      107.16     14.56 o 
 -10  15   4       32.78       16.88     13.90 o 
  -9  15   4      315.55      353.27     17.31 o 
  -8  15   4      612.95      640.30     19.87 o 
  -7  15   4      944.01      946.04     22.01 o 
  -6  15   4      195.61      188.53     15.43 o 
  -5  15   4      829.81      878.78     20.70 o 
  -4  15   4       35.84       24.54     13.00 o 
  -3  15   4      695.25      652.44     20.04 o 
  -2  15   4       12.26        1.06     12.55 o 
  -1  15   4      722.15      780.09     18.35 o 
   0  15   4     1423.65     1490.61     23.63 o 
   1  15   4      106.32      105.01     12.72 o 
   2  15   4      996.49      985.78     21.86 o 
   3  15   4      535.76      508.34     16.09 o 
   4  15   4     4272.33     4238.53     38.22 o 
   5  15   4      573.07      582.94     16.18 o 
   6  15   4     1964.53     1910.21     25.51 o 
   7  15   4       85.53       73.57     12.84 o 
   8  15   4      118.90      100.99     13.67 o 
   9  15   4      269.33      268.21     15.84 o 
  10  15   4      683.24      635.89     18.39 o 
  11  15   4     2031.76     1973.04     28.22 o 
  12  15   4       27.39       18.93     14.76 o 
  13  15   4     2864.13     2693.16     35.38 o 
  14  15   4      513.16      523.84     19.76 o 
  15  15   4       18.94       12.31     15.56 o 
 -15  16   4      470.22      479.38     20.17 o 
 -14  16   4      543.33      484.20     19.82 o 
 -13  16   4     1825.70     1900.22     31.01 o 
 -12  16   4      283.17      282.29     17.55 o 
 -11  16   4     2674.57     2640.10     35.13 o 
 -10  16   4      147.30      126.23     15.37 o 
  -9  16   4       30.72       13.83     14.10 o 
  -8  16   4     2374.93     2330.45     32.95 o 
  -7  16   4      338.25      338.91     18.38 o 
  -6  16   4     1757.55     1818.73     28.85 o 
  -5  16   4      672.50      691.42     19.17 o 
  -4  16   4     1521.05     1446.37     26.02 o 
  -3  16   4      245.41      235.90     15.53 o 
  -2  16   4      321.49      322.32     16.21 o 
  -1  16   4     1928.05     1887.50     27.17 o 
   0  16   4     1959.04     1862.85     26.73 o 
   1  16   4     1531.03     1448.68     25.88 o 
   2  16   4     1775.73     1764.06     26.84 o 
   3  16   4      133.45      131.79     12.72 o 
   4  16   4       94.44      103.05     13.22 o 
   5  16   4       72.93       69.15     12.94 o 
   6  16   4      586.59      582.20     16.88 o 
   7  16   4      494.38      489.15     16.43 o 
   8  16   4      228.63      170.22     14.44 o 
   9  16   4     1155.92     1187.39     24.57 o 
  10  16   4     1072.32     1061.84     21.60 o 
  11  16   4     1817.64     1743.96     27.31 o 
  12  16   4      771.32      822.35     22.57 o 
  13  16   4      330.64      331.36     18.81 o 
  14  16   4        1.22      -13.69     15.84 o 
  15  16   4      355.08      361.47     19.06 o 
  16  16   4      516.20      497.13     20.71 o 
 -16  17   4     1664.88     1767.98     36.53 o 
 -15  17   4       40.68       51.17     16.96 o 
 -14  17   4     1206.49     1216.10     31.68 o 
 -13  17   4      128.32      144.03     17.22 o 
 -12  17   4     3476.05     3289.81     39.80 o 
 -11  17   4       21.35       25.47     15.41 o 
 -10  17   4      487.09      518.91     19.50 o 
  -9  17   4     3887.52     3679.25     45.03 o 
  -8  17   4      405.87      396.31     18.74 o 
  -7  17   4     2239.88     2140.89     31.88 o 
  -6  17   4      520.07      479.64     19.02 o 
  -5  17   4     1296.45     1272.54     28.16 o 
  -4  17   4       17.27      -15.27     14.09 o 
  -3  17   4       20.62       16.66     13.87 o 
  -2  17   4     2684.85     2631.53     32.63 o 
  -1  17   4        1.37        8.52     13.54 o 
   0  17   4     3639.56     3590.13     39.38 o 
   1  17   4        9.46        8.73     13.48 o 
   2  17   4      676.90      701.27     18.65 o 
   3  17   4      264.64      233.79     14.55 o 
   4  17   4        3.33      -10.64     12.95 o 
   5  17   4     2917.22     2799.86     32.21 o 
   6  17   4       13.48        4.12     12.87 o 
   7  17   4      595.00      602.27     17.67 o 
   8  17   4      400.30      438.65     17.00 o 
   9  17   4      260.72      205.83     15.43 o 
  10  17   4     1054.06     1045.28     22.12 o 
  11  17   4       13.32       -2.58     14.15 o 
  12  17   4     1634.29     1603.89     28.83 o 
  13  17   4      484.65      495.17     22.06 o 
  14  17   4       36.26       15.59     16.32 o 
  15  17   4      370.28      385.34     18.95 o 
  16  17   4       85.88       66.51     17.30 o 
  17  17   4      836.21      853.66     25.26 o 
 -17  18   4        8.97        3.83     18.69 o 
 -16  18   4      771.11      776.06     33.02 o 
 -15  18   4      435.50      386.63     21.14 o 
 -14  18   4      730.61      738.93     23.74 o 
 -13  18   4     2166.56     2156.53     33.75 o 
 -12  18   4      110.73      125.53     17.05 o 
 -11  18   4      566.84      599.75     20.77 o 
 -10  18   4      984.13     1009.67     23.60 o 
  -9  18   4      148.87      159.28     16.90 o 
  -8  18   4     5196.28     4962.37     51.06 o 
  -7  18   4      100.55       91.33     16.44 o 
  -6  18   4     3367.22     3225.02     41.45 o 
  -5  18   4      401.27      363.65     21.07 o 
  -4  18   4      716.44      679.42     21.20 o 
  -3  18   4     2253.79     2177.50     30.69 o 
  -2  18   4      377.47      360.34     17.13 o 
  -1  18   4     3593.31     3488.19     44.07 o 
   0  18   4      398.23      399.74     18.15 o 
   1  18   4     2115.66     2079.72     30.12 o 
   2  18   4     4766.67     4576.46     44.20 o 
   3  18   4      394.47      393.14     16.93 o 
   4  18   4      946.73      976.85     22.00 o 
   5  18   4      546.91      524.62     18.05 o 
   6  18   4     3122.55     3064.44     37.84 o 
   7  18   4       39.69       40.73     13.81 o 
   8  18   4      571.70      552.88     18.40 o 
   9  18   4     1271.79     1301.49     24.23 o 
  10  18   4       54.37       34.98     14.62 o 
  11  18   4     1300.23     1282.85     31.14 o 
  12  18   4       11.38       21.82     15.89 o 
  13  18   4      498.58      545.47     21.79 o 
  14  18   4      338.20      331.69     20.07 o 
  15  18   4      244.91      201.00     19.04 o 
  16  18   4     1306.28     1222.51     28.04 o 
  17  18   4       24.67       34.73     18.74 o 
  18  18   4     1782.00     1705.57     44.39 o 
 -18  19   4       16.06       25.49     19.89 o 
 -17  19   4      274.21      277.67     22.17 o 
 -16  19   4      451.54      499.99     24.31 o 
 -15  19   4        5.19      -11.72     18.65 o 
 -14  19   4     1354.38     1380.94     29.06 o 
 -13  19   4      244.44      269.55     21.02 o 
 -12  19   4      238.93      222.10     18.35 o 
 -11  19   4        3.39        9.09     15.93 o 
 -10  19   4       69.56       30.19     16.37 o 
  -9  19   4     1995.69     2053.55     32.84 o 
  -8  19   4       38.61       40.59     16.49 o 
  -7  19   4     2750.17     2641.62     36.61 o 
  -6  19   4       57.09       47.18     16.00 o 
  -5  19   4      863.42      803.98     21.66 o 
  -4  19   4       71.01       54.06     15.45 o 
  -3  19   4      321.64      292.09     17.19 o 
  -2  19   4     6227.80     6003.63     55.71 o 
  -1  19   4      705.74      694.04     20.75 o 
   0  19   4     4231.11     4053.45     43.59 o 
   1  19   4     1081.98     1073.32     23.52 o 
   2  19   4       52.88       44.04     14.53 o 
   3  19   4     2249.01     2253.36     31.91 o 
   4  19   4        0.24        4.60     14.34 o 
   5  19   4     2959.60     2861.72     37.14 o 
   6  19   4      101.44       82.21     14.86 o 
   7  19   4     2895.78     2727.75     33.68 o 
   8  19   4      193.53      168.05     16.02 o 
   9  19   4      505.18      518.95     19.00 o 
  10  19   4     1210.09     1248.42     24.70 o 
  11  19   4        1.79        5.01     15.29 o 
  12  19   4     2006.93     2069.15     32.09 o 
  13  19   4       23.30       23.31     17.17 o 
  14  19   4      584.03      553.18     22.48 o 
  15  19   4     1311.63     1361.06     30.56 o 
  16  19   4      104.23       92.93     20.18 o 
  17  19   4     2760.29     2705.86     42.08 o 
  18  19   4        4.10       20.35     20.10 o 
  19  19   4     1311.57     1315.87     31.85 o 
 -19  20   4      726.03      819.12     29.28 o 
 -18  20   4      926.66      924.11     32.88 o 
 -17  20   4       20.50       -3.77     20.35 o 
 -16  20   4       91.85       97.15     21.44 o 
 -15  20   4      461.17      506.64     26.86 o 
 -14  20   4     1178.08     1197.19     28.58 o 
 -13  20   4      564.83      546.47     22.47 o 
 -12  20   4     1052.28     1053.97     25.92 o 
 -11  20   4        5.02       -3.92     16.40 o 
 -10  20   4     1061.48     1118.07     25.86 o 
  -9  20   4      311.48      274.95     19.27 o 
  -8  20   4      785.84      782.29     23.70 o 
  -7  20   4       55.33       56.75     16.78 o 
  -6  20   4      447.95      422.47     22.22 o 
  -5  20   4        0.25      -14.77     16.31 o 
  -4  20   4      770.99      727.90     21.86 o 
  -3  20   4       70.91       56.01     15.42 o 
  -2  20   4     2020.71     1909.45     35.49 o 
  -1  20   4     1698.44     1732.43     29.12 o 
   0  20   4        3.57        6.31     15.22 o 
   1  20   4      770.74      783.92     22.24 o 
   2  20   4      801.49      736.54     21.62 o 
   3  20   4      294.96      246.07     17.89 o 
   4  20   4     1748.26     1760.92     30.47 o 
   5  20   4      109.00       97.49     16.23 o 
   6  20   4     2149.96     2051.08     31.74 o 
   7  20   4      310.55      286.51     18.08 o 
   8  20   4      751.85      777.14     21.52 o 
   9  20   4     1805.31     1774.63     28.68 o 
  10  20   4       11.30       46.92     15.81 o 
  11  20   4     2241.91     2170.30     31.87 o 
  12  20   4      112.15      100.18     17.89 o 
  13  20   4      615.79      678.18     23.20 o 
  14  20   4      494.66      475.77     23.88 o 
  15  20   4        1.51      -30.20     19.07 o 
  16  20   4     1005.64      971.85     28.83 o 
  17  20   4        0.31      -18.66     19.66 o 
  18  20   4     1035.04     1019.28     30.59 o 
  19  20   4      128.08      123.35     22.95 o 
  20  20   4      142.41      126.92     23.59 o 
 -20  21   4      128.43      145.01     23.19 o 
 -19  21   4      163.91      139.52     23.15 o 
 -18  21   4      179.48      147.31     23.48 o 
 -17  21   4       19.21       -4.34     21.36 o 
 -16  21   4       32.39      -12.18     21.52 o 
 -15  21   4      342.60      294.62     23.43 o 
 -14  21   4      376.72      368.52     23.23 o 
 -13  21   4      954.96     1003.92     26.78 o 
 -12  21   4       46.26       25.41     18.21 o 
 -11  21   4       30.15       23.76     17.16 o 
 -10  21   4       78.13       83.59     17.98 o 
  -9  21   4      624.28      638.76     22.79 o 
  -8  21   4      510.47      544.16     22.30 o 
  -7  21   4     1191.07     1202.09     27.52 o 
  -6  21   4     1842.43     1905.40     32.85 o 
  -5  21   4      137.99      108.98     17.63 o 
  -4  21   4      186.11      162.43     17.52 o 
  -3  21   4        8.47       12.98     15.70 o 
  -2  21   4      798.41      831.66     27.10 o 
  -1  21   4      404.68      464.63     20.55 o 
   0  21   4       52.08       58.33     16.49 o 
   1  21   4     2824.89     2717.40     39.37 o 
   2  21   4       48.72       32.27     16.54 o 
   3  21   4     1195.43     1173.38     25.83 o 
   4  21   4      305.91      310.13     19.12 o 
   5  21   4     1142.91     1151.22     25.31 o 
   6  21   4      414.11      397.62     19.79 o 
   7  21   4      730.76      762.74     22.51 o 
   8  21   4     1075.68     1064.06     25.42 o 
   9  21   4       83.41       81.06     17.08 o 
  10  21   4      765.73      758.69     22.80 o 
  11  21   4       56.16       42.53     16.89 o 
  12  21   4      620.71      631.54     23.47 o 
  13  21   4       62.99       77.45     20.26 o 
  14  21   4      360.69      317.59     23.25 o 
  15  21   4      810.09      845.23     27.78 o 
  16  21   4      293.21      260.92     22.85 o 
  17  21   4     1720.40     1754.92     35.69 o 
  18  21   4      165.24      181.12     22.12 o 
  19  21   4      194.35      174.23     23.78 o 
  20  21   4       59.79       15.74     22.69 o 
  21  21   4      262.75      239.26     26.11 o 
 -21  22   4      854.57      877.64     34.26 o 
 -20  22   4       83.18       72.16     24.43 o 
 -19  22   4      686.39      625.76     29.10 o 
 -18  22   4      450.44      464.37     28.76 o 
 -17  22   4      757.10      752.08     29.85 o 
 -16  22   4      186.95      178.84     24.16 o 
 -15  22   4        1.27        0.53     20.95 o 
 -14  22   4     2726.31     2594.20     41.32 o 
 -13  22   4      108.02      125.03     20.85 o 
 -12  22   4     1060.81     1112.88     28.22 o 
 -11  22   4      338.26      332.95     21.12 o 
 -10  22   4        9.58        8.02     18.17 o 
  -9  22   4      793.44      843.32     25.85 o 
  -8  22   4      147.63      162.69     19.34 o 
  -7  22   4     1060.44     1120.22     27.25 o 
  -6  22   4      244.99      241.27     19.77 o 
  -5  22   4      498.52      515.75     23.77 o 
  -4  22   4      116.06      110.01     17.80 o 
  -3  22   4       80.21       42.71     16.95 o 
  -2  22   4     1580.27     1596.94     29.61 o 
  -1  22   4     1066.18      996.49     25.00 o 
   0  22   4      272.78      268.58     18.88 o 
   1  22   4      296.56      292.14     19.18 o 
   2  22   4      199.18      190.10     18.87 o 
   3  22   4      209.14      197.45     18.73 o 
   4  22   4      370.62      388.67     20.20 o 
   5  22   4      237.47      242.60     18.74 o 
   6  22   4      856.07      832.18     23.73 o 
   7  22   4      382.87      394.44     20.06 o 
   8  22   4      137.47      125.02     17.95 o 
   9  22   4      130.28      112.65     18.72 o 
  10  22   4      856.29      859.24     24.97 o 
  11  22   4       75.61       56.35     18.33 o 
  12  22   4      135.64      107.46     21.53 o 
  13  22   4       41.65       29.57     21.06 o 
  14  22   4      315.26      320.95     23.86 o 
  15  22   4       55.21       25.60     21.12 o 
  16  22   4      655.15      671.90     27.85 o 
  17  22   4      741.71      705.37     27.86 o 
  18  22   4      757.95      755.38     33.36 o 
  19  22   4       84.26       34.70     23.16 o 
  20  22   4      175.26      122.49     24.53 o 
  21  22   4      592.11      610.50     31.58 o 
  22  22   4      111.63      102.63     28.41 o 
 -22  23   4     1921.72     1948.06     52.43 o 
 -21  23   4      169.63      141.73     29.12 o 
 -20  23   4     1910.50     1893.58     43.53 o 
 -19  23   4        1.97      -14.98     24.15 o 
 -18  23   4     1116.74     1113.24     33.87 o 
 -17  23   4       12.39       32.75     23.44 o 
 -16  23   4      228.00      200.27     25.16 o 
 -15  23   4     2526.24     2446.94     42.74 o 
 -14  23   4        0.33       13.03     20.56 o 
 -13  23   4      536.95      555.75     26.18 o 
 -12  23   4       18.87       19.97     20.14 o 
 -11  23   4      750.84      734.01     26.55 o 
 -10  23   4       34.30       24.90     18.97 o 
  -9  23   4      362.72      375.86     22.46 o 
  -8  23   4     1705.77     1700.20     33.53 o 
  -7  23   4      343.38      341.17     22.69 o 
  -6  23   4     2176.30     2095.70     35.39 o 
  -5  23   4      702.16      708.62     24.13 o 
  -4  23   4        7.33        0.48     17.43 o 
  -3  23   4      549.95      560.49     22.05 o 
  -2  23   4        1.14        1.85     17.46 o 
  -1  23   4     1597.32     1550.11     30.94 o 
   0  23   4        0.36      -25.96     16.71 o 
   1  23   4      970.95      920.98     25.43 o 
   2  23   4      467.20      480.12     24.15 o 
   3  23   4      122.08      113.49     18.65 o 
   4  23   4     1413.15     1422.73     30.07 o 
   5  23   4        7.34      -13.20     16.86 o 
   6  23   4      788.38      831.47     24.99 o 
   7  23   4        0.54      -13.33     17.70 o 
   8  23   4      229.82      242.15     23.20 o 
   9  23   4     2011.40     2055.78     39.51 o 
  10  23   4       60.51       14.58     20.02 o 
  11  23   4     1591.67     1639.08     35.96 o 
  12  23   4       35.08       -8.11     21.20 o 
  13  23   4      620.87      623.89     28.60 o 
  14  23   4      667.08      632.38     27.17 o 
  15  23   4      931.95      932.35     30.40 o 
  16  23   4      350.24      328.29     24.39 o 
  17  23   4      449.38      474.11     26.74 o 
  18  23   4       12.65       -1.60     22.48 o 
  19  23   4       23.80       26.24     22.90 o 
  20  23   4      239.69      184.50     27.78 o 
  21  23   4      346.82      338.75     29.98 o 
  22  23   4      139.36      155.14     30.22 o 
  23  23   4     1023.71     1025.06     53.86 o 
 -23  24   4      628.86      650.86     43.19 o 
 -22  24   4       40.70       46.64     38.20 o 
 -21  24   4     1108.30     1022.60     39.48 o 
 -20  24   4      377.35      287.48     33.11 o 
 -19  24   4      174.06      124.63     28.43 o 
 -18  24   4       26.45        2.00     24.30 o 
 -17  24   4      148.08       82.13     24.77 o 
 -16  24   4      330.36      340.82     26.80 o 
 -15  24   4        1.40        7.37     22.18 o 
 -14  24   4     3349.18     3261.21     46.82 o 
 -13  24   4        0.34      -40.68     20.34 o 
 -12  24   4      881.58      920.54     28.75 o 
 -11  24   4      793.76      797.14     27.70 o 
 -10  24   4       83.28       65.88     20.54 o 
  -9  24   4      405.75      441.70     23.42 o 
  -8  24   4      586.04      571.58     24.15 o 
  -7  24   4     3482.25     3342.56     44.43 o 
  -6  24   4        8.88        7.73     18.83 o 
  -5  24   4     1173.47     1181.52     31.56 o 
  -4  24   4      545.56      531.81     23.65 o 
  -3  24   4        5.81       11.24     17.70 o 
  -2  24   4     2486.51     2531.40     48.68 o 
  -1  24   4        0.26       -7.39     17.81 o 
   0  24   4      842.74      822.33     25.77 o 
   1  24   4        7.12       -4.37     18.73 o 
   2  24   4      681.82      683.63     26.74 o 
   3  24   4     3123.66     3071.71     48.28 o 
   4  24   4       16.10       21.77     19.24 o 
   5  24   4     2108.74     2151.35     37.62 o 
   6  24   4        0.99      -12.29     18.02 o 
   7  24   4      253.65      236.74     21.32 o 
   8  24   4       62.83       63.92     19.97 o 
   9  24   4      215.54      190.26     22.02 o 
  10  24   4     3004.63     3016.39     45.99 o 
  11  24   4       67.46       45.01     22.01 o 
  12  24   4     1829.24     1852.15     48.82 o 
  13  24   4        6.87       -2.14     22.11 o 
  14  24   4        6.87      -18.10     22.51 o 
  15  24   4      110.93       78.66     23.00 o 
  16  24   4       31.58       -7.62     21.91 o 
  17  24   4      620.96      593.92     27.80 o 
  18  24   4      406.64      434.50     27.64 o 
  19  24   4     1383.19     1429.15     38.05 o 
  20  24   4      176.58      126.16     29.36 o 
  21  24   4       59.90       13.13     28.46 o 
  22  24   4      770.17      755.07     47.17 o 
  23  24   4       21.34        4.25     33.97 o 
  24  24   4      303.39      237.26     43.11 o 
 -24  25   4      282.62      238.70     40.21 o 
 -23  25   4        6.12      -14.79     38.10 o 
 -22  25   4        8.60      -37.40     39.06 o 
 -21  25   4        1.71      -17.86     36.20 o 
 -20  25   4      290.89      238.76     36.35 o 
 -19  25   4      135.27      177.30     31.51 o 
 -18  25   4     1392.47     1333.16     40.32 o 
 -17  25   4     1284.14     1322.81     37.07 o 
 -16  25   4      462.78      454.61     28.76 o 
 -15  25   4     2165.50     2183.12     41.84 o 
 -14  25   4       21.47        2.25     22.01 o 
 -13  25   4      410.08      390.21     25.97 o 
 -12  25   4      134.97      108.84     23.12 o 
 -11  25   4      990.93      991.17     32.81 o 
 -10  25   4      627.45      646.54     26.51 o 
  -9  25   4        4.27      -38.14     19.07 o 
  -8  25   4      661.19      687.31     25.91 o 
  -7  25   4      301.29      309.58     22.97 o 
  -6  25   4      309.85      264.15     22.07 o 
  -5  25   4       50.86       37.97     19.79 o 
  -4  25   4        4.31      -18.14     19.02 o 
  -3  25   4     1130.77     1116.16     28.03 o 
  -2  25   4      114.42      101.82     20.30 o 
  -1  25   4     1874.88     1848.63     46.26 o 
   0  25   4      146.76      130.50     20.42 o 
   1  25   4      559.51      536.69     24.56 o 
   2  25   4     1162.06     1179.91     30.11 o 
   3  25   4       12.97       -9.47     19.25 o 
   4  25   4     1238.48     1266.56     32.43 o 
   5  25   4      123.39       88.82     21.81 o 
   6  25   4      657.00      664.29     33.92 o 
   7  25   4      375.80      373.09     24.20 o 
   8  25   4       23.47        5.13     20.72 o 
   9  25   4     1218.47     1271.96     33.00 o 
  10  25   4      125.19      150.20     22.98 o 
  11  25   4     3711.58     3763.89     54.70 o 
  12  25   4      149.85      133.10     31.58 o 
  13  25   4     1833.41     1811.25     39.19 o 
  14  25   4     1188.22     1215.35     34.37 o 
  15  25   4       57.07       10.69     23.36 o 
  16  25   4     1507.81     1518.50     37.15 o 
  17  25   4        0.12      -47.86     23.93 o 
  18  25   4     2907.19     2962.15     52.12 o 
  19  25   4      267.43      303.99     33.27 o 
  20  25   4       63.00       71.73     28.55 o 
  21  25   4      130.94      124.13     35.12 o 
  22  25   4       11.40      -15.58     33.45 o 
  23  25   4      385.26      295.31     45.38 o 
  24  25   4        0.08       25.35     36.91 o 
  25  25   4      601.87      584.78     51.91 o 
 -25  26   4       28.00      -22.61     37.54 o 
 -24  26   4      360.99      335.48     43.57 o 
 -23  26   4       28.73      -42.38     47.04 o 
 -22  26   4       11.30      -47.23     40.21 o 
 -21  26   4       29.28      -10.96     38.60 o 
 -20  26   4      320.30      239.15     41.10 o 
 -19  26   4      560.41      530.53     40.31 o 
 -18  26   4       18.25        5.42     31.94 o 
 -17  26   4      429.91      460.31     32.61 o 
 -16  26   4       12.84       -8.14     26.05 o 
 -15  26   4       59.72        6.40     23.49 o 
 -14  26   4      688.21      684.16     29.82 o 
 -13  26   4        4.94      -28.84     22.66 o 
 -12  26   4      342.56      345.63     25.83 o 
 -11  26   4       13.51      -34.45     21.83 o 
 -10  26   4        5.76        2.85     21.43 o 
  -9  26   4      618.72      586.76     26.99 o 
  -8  26   4       41.97       17.79     21.13 o 
  -7  26   4      408.27      438.05     26.19 o 
  -6  26   4       14.74       17.47     21.62 o 
  -5  26   4      495.77      482.27     25.40 o 
  -4  26   4     1468.22     1419.06     39.92 o 
  -3  26   4      116.21      110.65     21.97 o 
  -2  26   4     3084.26     2983.75     44.57 o 
  -1  26   4      284.51      278.31     23.05 o 
   0  26   4      677.71      656.10     27.00 o 
   1  26   4      218.81      208.27     22.47 o 
   2  26   4      279.43      250.38     23.18 o 
   3  26   4      575.10      576.05     27.32 o 
   4  26   4        0.98       -7.01     20.95 o 
   5  26   4      481.85      476.91     30.83 o 
   6  26   4      196.54      199.71     24.45 o 
   7  26   4     1780.81     1810.90     39.88 o 
   8  26   4      130.47      117.96     23.49 o 
   9  26   4        0.98      -22.04     22.04 o 
  10  26   4     2094.11     2065.93     41.19 o 
  11  26   4      244.70      172.76     25.76 o 
  12  26   4      203.54      187.96     25.27 o 
  13  26   4      289.89      277.46     25.68 o 
  14  26   4      423.96      459.02     27.61 o 
  15  26   4      648.87      602.21     31.42 o 
  16  26   4       18.48        7.06     25.36 o 
  17  26   4     1115.70     1140.27     37.38 o 
  18  26   4       96.18       83.42     29.02 o 
  19  26   4       13.30       58.32     31.57 o 
  20  26   4      212.18      160.67     35.85 o 
  21  26   4       11.70       14.14     36.16 o 
  22  26   4     1151.89     1209.90     53.22 o 
  23  26   4       35.97       24.38     39.38 o 
  24  26   4     1311.92     1304.63     55.53 o 
  25  26   4      276.08      303.68     47.05 o 
  26  26   4      368.86      282.43     44.89 o 
 -26  27   4      559.38      616.74     54.94 o 
 -25  27   4        2.08        7.12     40.90 o 
 -24  27   4       57.79       76.63     41.63 o 
 -23  27   4       36.32       55.97     42.92 o 
 -22  27   4      136.97       61.68     42.30 o 
 -21  27   4      365.02      409.59     52.33 o 
 -20  27   4        4.62      -21.13     37.63 o 
 -19  27   4     2871.45     2797.28     68.60 o 
 -18  27   4       20.19      -46.90     34.44 o 
 -17  27   4      214.76      179.31     38.60 o 
 -16  27   4       32.12      -14.42     30.09 o 
 -15  27   4       40.45       89.16     27.46 o 
 -14  27   4      638.28      590.24     31.57 o 
 -13  27   4       46.61       41.33     24.27 o 
 -12  27   4      330.89      388.35     29.56 o 
 -11  27   4       18.47        2.42     22.13 o 
 -10  27   4      173.32      122.92     22.84 o 
  -9  27   4       11.26       21.64     21.97 o 
  -8  27   4       94.52       71.21     22.30 o 
  -7  27   4      398.66      381.09     26.61 o 
  -6  27   4      435.93      391.66     26.75 o 
  -5  27   4       60.55       58.53     22.91 o 
  -4  27   4      209.56      198.66     24.51 o 
  -3  27   4      393.64      388.71     25.37 o 
  -2  27   4      462.68      472.42     26.32 o 
  -1  27   4      631.54      681.90     27.87 o 
   0  27   4       19.75       54.20     22.31 o 
   1  27   4      531.50      506.81     27.21 o 
   2  27   4      719.57      726.80     29.33 o 
   3  27   4      391.55      416.59     26.15 o 
   4  27   4      295.69      238.40     24.43 o 
   5  27   4      193.64      205.72     24.15 o 
   6  27   4      179.60      209.60     24.56 o 
   7  27   4        7.20      -18.15     22.55 o 
   8  27   4       31.10       25.69     23.73 o 
   9  27   4       96.02       57.47     24.36 o 
  10  27   4       35.81       29.74     24.39 o 
  11  27   4      449.93      459.14     29.25 o 
  12  27   4       77.08       77.38     24.65 o 
  13  27   4      112.74      121.23     25.41 o 
  14  27   4       18.30       21.94     24.77 o 
  15  27   4       93.99       36.78     26.11 o 
  16  27   4      710.65      712.71     35.24 o 
  17  27   4       69.73       32.42     28.63 o 
  18  27   4      884.94      871.64     41.49 o 
  19  27   4      398.97      354.75     38.12 o 
  20  27   4       13.97      -15.60     33.66 o 
  21  27   4     1361.39     1363.20     51.97 o 
  22  27   4       16.82      -30.33     38.52 o 
  23  27   4     1058.92     1162.62     56.37 o 
  24  27   4        1.43       50.72     41.15 o 
  25  27   4      283.75      206.21     43.58 o 
  26  27   4      366.23      345.47     46.68 o 
  27  27   4       26.95      -60.76     40.93 o 
 -27  28   4      403.30      437.79     51.45 o 
 -26  28   4        0.55      -21.72     43.20 o 
 -25  28   4      123.37       96.75     43.23 o 
 -24  28   4       62.60      109.11     42.63 o 
 -23  28   4       42.41        8.43     43.17 o 
 -22  28   4      193.26      188.21     42.94 o 
 -21  28   4       30.19       35.76     39.58 o 
 -20  28   4      217.91      162.33     41.92 o 
 -19  28   4       80.98       71.19     39.20 o 
 -18  28   4      126.54      114.45     39.57 o 
 -17  28   4       38.56       38.77     36.46 o 
 -16  28   4       46.22       49.52     33.03 o 
 -15  28   4     1000.51      978.35     43.45 o 
 -14  28   4      812.21      786.23     38.56 o 
 -13  28   4     1354.54     1410.97     36.82 o 
 -12  28   4      111.71       69.72     23.98 o 
 -11  28   4      157.99      104.84     25.17 o 
 -10  28   4      728.26      741.38     29.63 o 
  -9  28   4       11.79      -14.08     22.63 o 
  -8  28   4     1599.46     1578.79     36.98 o 
  -7  28   4      141.98       91.49     24.60 o 
  -6  28   4      754.19      755.73     31.04 o 
  -5  28   4       54.27       19.15     23.44 o 
  -4  28   4       71.69       24.27     22.92 o 
  -3  28   4      716.23      765.28     30.54 o 
  -2  28   4      170.23      101.74     23.23 o 
  -1  28   4      812.55      827.93     31.33 o 
   0  28   4        2.14       -0.90     22.19 o 
   1  28   4      393.27      417.45     27.30 o 
   2  28   4      148.29      100.65     23.58 o 
   3  28   4      272.08      283.59     25.82 o 
   4  28   4      784.44      811.63     30.91 o 
   5  28   4      180.17      146.47     24.60 o 
   6  28   4      275.70      259.05     26.87 o 
   7  28   4      194.80      108.52     25.26 o 
   8  28   4      508.43      557.88     30.11 o 
   9  28   4       32.73       29.56     25.01 o 
  10  28   4      669.58      738.69     34.46 o 
  11  28   4      265.90      218.15     26.91 o 
  12  28   4       42.67       52.34     25.33 o 
  13  28   4        3.93       24.69     26.94 o 
  14  28   4      162.77      133.35     30.43 o 
  15  28   4       20.96        4.70     28.31 o 
  16  28   4       17.38      -24.02     29.94 o 
  17  28   4      447.24      478.95     44.10 o 
  18  28   4      391.35      384.45     37.05 o 
  19  28   4        5.92      -19.32     34.13 o 
  20  28   4       79.38       54.62     35.59 o 
  21  28   4      518.48      542.06     43.09 o 
  22  28   4      139.33      111.75     41.41 o 
  23  28   4        5.32       13.31     40.42 o 
  24  28   4      206.36      252.96     44.43 o 
  25  28   4       67.27       17.35     41.60 o 
  26  28   4        1.28       46.05     42.56 o 
  27  28   4      368.80      314.46     58.59 o 
  28  28   4       83.23       35.53     50.03 o 
 -28  29   4       94.71      104.63     61.00 o 
 -27  29   4       55.80       43.48     51.20 o 
 -26  29   4      440.55      434.01     51.69 o 
 -25  29   4       42.99       90.18     43.14 o 
 -24  29   4      364.01      385.19     50.65 o 
 -23  29   4      327.59      322.46     47.95 o 
 -22  29   4        2.27      -27.09     40.03 o 
 -21  29   4       64.63       45.98     40.54 o 
 -20  29   4       18.73       23.01     39.73 o 
 -19  29   4      386.29      375.76     44.75 o 
 -18  29   4      258.52      227.75     49.10 o 
 -17  29   4      463.16      480.76     42.27 o 
 -16  29   4     1305.86     1271.42     82.69 o 
 -15  29   4       39.46       13.57     33.60 o 
 -14  29   4      750.24      783.23     39.96 o 
 -13  29   4        0.20      -59.99     30.00 o 
 -12  29   4      415.51      337.19     32.87 o 
 -11  29   4      177.86      134.89     25.50 o 
 -10  29   4       88.71       86.13     24.22 o 
  -9  29   4     1493.95     1430.07     36.57 o 
  -8  29   4        3.47      -46.29     23.15 o 
  -7  29   4     1406.47     1486.84     54.10 o 
  -6  29   4       94.53       25.84     24.16 o 
  -5  29   4      114.52       73.82     24.56 o 
  -4  29   4     1295.68     1367.10     36.57 o 
  -3  29   4        7.38      -16.95     23.34 o 
  -2  29   4     1521.95     1518.57     36.97 o 
  -1  29   4      214.27      209.48     25.74 o 
   0  29   4      210.12      199.44     25.65 o 
   1  29   4      145.87      115.18     24.74 o 
   2  29   4      310.03      327.54     26.92 o 
   3  29   4      778.32      767.13     34.20 o 
   4  29   4       43.21       19.42     23.78 o 
   5  29   4      556.70      513.37     29.06 o 
   6  29   4       57.94       71.76     25.77 o 
   7  29   4       27.01       -0.20     25.31 o 
   8  29   4      505.32      488.92     30.85 o 
   9  29   4      213.37      195.17     27.68 o 
  10  29   4      644.35      593.57     34.97 o 
  11  29   4      175.47      202.32     30.37 o 
  12  29   4      119.37      105.19     30.57 o 
  13  29   4      124.62       50.76     31.32 o 
  14  29   4       15.25       15.11     31.73 o 
  15  29   4      339.99      303.58     37.10 o 
  16  29   4        5.99      -19.97     31.72 o 
  17  29   4     1030.06     1044.34     43.74 o 
  18  29   4       61.73       37.82     32.79 o 
  19  29   4      254.08      215.02     37.22 o 
  20  29   4       41.21        8.16     35.51 o 
  21  29   4      152.93      113.19     39.30 o 
  22  29   4       29.84        9.09     40.74 o 
  23  29   4      472.56      483.04     58.66 o 
  24  29   4      216.47      186.95     44.43 o 
  25  29   4        6.70      -68.64     44.94 o 
  26  29   4       19.32        2.74     46.34 o 
  27  29   4       29.48       68.99     47.74 o 
  28  29   4      367.52      283.75     58.94 o 
  29  29   4      124.81        4.61     65.93 o 
 -29  30   4       46.79      -75.13     65.08 o 
 -28  30   4        0.63       66.91     66.15 o 
 -27  30   4      304.90      168.11     68.28 o 
 -26  30   4       16.23      -17.52     44.92 o 
 -25  30   4      281.65      225.21     45.99 o 
 -24  30   4      233.31      209.84     45.10 o 
 -23  30   4      152.14      146.44     46.69 o 
 -22  30   4      289.48      285.47     46.80 o 
 -21  30   4       47.66       18.94     41.17 o 
 -20  30   4     1518.71     1601.70     62.87 o 
 -19  30   4       10.20      -35.83     39.36 o 
 -18  30   4      926.63      871.50     50.47 o 
 -17  30   4       22.37        3.43     36.73 o 
 -16  30   4       72.33       70.43     35.81 o 
 -15  30   4      217.77      217.16     36.18 o 
 -14  30   4        7.73        1.46     33.14 o 
 -13  30   4      381.07      408.99     36.43 o 
 -12  30   4       96.42       93.89     31.74 o 
 -11  30   4      337.84      227.84     33.89 o 
 -10  30   4      896.15      865.33     41.50 o 
  -9  30   4       12.80       24.04     29.28 o 
  -8  30   4     1702.05     1684.96     39.85 o 
  -7  30   4        5.53        5.21     24.42 o 
  -6  30   4      616.08      655.91     31.61 o 
  -5  30   4      392.77      314.17     28.53 o 
  -4  30   4      215.08      214.27     27.22 o 
  -3  30   4     1400.33     1410.41     44.09 o 
  -2  30   4        0.00      -34.72     23.97 o 
  -1  30   4      565.91      581.84     30.25 o 
   0  30   4       53.74       32.61     24.53 o 
   1  30   4      284.08      267.75     27.62 o 
   2  30   4      546.80      541.30     29.81 o 
   3  30   4       91.39       69.88     25.74 o 
   4  30   4     1184.35     1131.64     35.51 o 
   5  30   4       11.73       25.92     25.48 o 
   6  30   4      812.58      818.51     39.59 o 
   7  30   4      366.32      390.77     31.23 o 
   8  30   4      239.63      237.91     30.75 o 
   9  30   4     1395.62     1334.52     48.79 o 
  10  30   4        2.02      -29.67     30.14 o 
  11  30   4      908.21      938.63     43.34 o 
  12  30   4       26.55      -18.16     32.33 o 
  13  30   4       14.00        6.98     34.89 o 
  14  30   4      265.26      283.42     40.07 o 
  15  30   4      289.43      212.01     36.68 o 
  16  30   4      967.21      999.15     46.54 o 
  17  30   4        2.00      -30.03     33.09 o 
  18  30   4      117.79       56.13     34.37 o 
  19  30   4       47.95       24.71     34.23 o 
  20  30   4        7.75       79.86     38.34 o 
  21  30   4      787.56      747.19     47.57 o 
  22  30   4      137.74      156.16     40.74 o 
  23  30   4      786.96      822.71     62.32 o 
  24  30   4       50.87       30.11     46.67 o 
  25  30   4       97.63       64.93     47.39 o 
  26  30   4        3.11      -73.72     51.99 o 
  27  30   4       17.00       -3.92     58.57 o 
  28  30   4      424.46      314.89     64.98 o 
  29  30   4       12.23       36.84     66.78 o 
 -27  31   4        1.37      -15.22     65.46 o 
 -26  31   4      364.15      447.80     74.28 o 
 -25  31   4      173.86      228.70     46.95 o 
 -24  31   4       16.94       17.25     47.98 o 
 -23  31   4      424.64      308.31     56.33 o 
 -22  31   4        0.17       -5.37     41.23 o 
 -21  31   4      372.95      299.05     45.34 o 
 -20  31   4       21.05       10.51     40.38 o 
 -19  31   4      642.10      626.14     48.24 o 
 -18  31   4      384.76      400.56     45.23 o 
 -17  31   4       15.10      -22.17     37.03 o 
 -16  31   4      703.20      712.24     45.48 o 
 -15  31   4      149.00       41.64     35.78 o 
 -14  31   4     1022.54     1086.08     49.73 o 
 -13  31   4       75.65       79.53     34.98 o 
 -12  31   4      470.70      465.66     38.83 o 
 -11  31   4       53.30       59.95     32.15 o 
 -10  31   4        8.52      -39.58     30.82 o 
  -9  31   4      597.53      659.34     41.73 o 
  -8  31   4       29.44       34.53     33.27 o 
  -7  31   4     1956.82     1891.90     58.85 o 
  -6  31   4      343.57      301.29     32.24 o 
  -5  31   4      685.50      688.30     38.34 o 
  -4  31   4      329.46      310.61     28.68 o 
  -3  31   4       32.88       24.86     25.32 o 
  -2  31   4      372.79      339.54     29.42 o 
  -1  31   4        9.11      -27.18     24.68 o 
   0  31   4      227.94      223.87     27.56 o 
   1  31   4      327.42      300.01     28.68 o 
   2  31   4      522.78      611.31     31.17 o 
   3  31   4      540.14      506.77     30.51 o 
   4  31   4        0.05      -13.39     25.99 o 
   5  31   4     2871.75     2815.60     62.04 o 
   6  31   4        6.78      -22.08     31.36 o 
   7  31   4      483.54      445.58     46.03 o 
   8  31   4      457.23      443.39     37.97 o 
   9  31   4       88.19       72.43     34.08 o 
  10  31   4      419.26      327.04     37.50 o 
  11  31   4       74.69       53.30     35.40 o 
  12  31   4      575.80      536.97     42.47 o 
  13  31   4      217.83      217.11     38.35 o 
  14  31   4        3.84      -35.99     35.46 o 
  15  31   4      920.87      937.31     56.30 o 
  16  31   4       21.81      -45.85     36.51 o 
  17  31   4      967.06      971.63     47.19 o 
  18  31   4      141.58      105.85     35.43 o 
  19  31   4      125.23       75.63     35.94 o 
  20  31   4      817.12      841.38     52.08 o 
  21  31   4        3.58      -15.52     41.91 o 
  22  31   4      331.45      351.49     47.41 o 
  23  31   4      251.15      202.78     52.32 o 
  24  31   4      341.91      406.22     52.70 o 
  25  31   4       24.77       36.51     54.82 o 
  26  31   4        4.95       63.30     60.02 o 
  27  31   4      109.09       23.94     58.66 o 
 -26  32   4       92.19       79.36     66.46 o 
 -25  32   4       59.52       17.36     59.81 o 
 -24  32   4       14.36       70.43     44.37 o 
 -23  32   4       62.80       71.42     44.19 o 
 -22  32   4      100.71       81.79     43.45 o 
 -21  32   4        6.50       30.05     42.94 o 
 -20  32   4      710.31      682.55     50.41 o 
 -19  32   4      117.95      100.01     42.27 o 
 -18  32   4        4.24       -8.41     40.76 o 
 -17  32   4       43.59       25.67     38.60 o 
 -16  32   4      356.57      335.65     41.94 o 
 -15  32   4      216.40      102.02     38.33 o 
 -14  32   4        8.14      -11.35     36.94 o 
 -13  32   4       98.28       82.32     38.38 o 
 -12  32   4       17.97       51.06     37.30 o 
 -11  32   4      355.17      342.83     40.58 o 
 -10  32   4       26.97        8.22     35.44 o 
  -9  32   4      295.44      288.68     38.91 o 
  -8  32   4      213.82      230.36     36.62 o 
  -7  32   4       47.99       69.26     34.73 o 
  -6  32   4      123.98       48.77     34.31 o 
  -5  32   4        8.34      -31.87     32.82 o 
  -4  32   4       69.01       61.15     34.30 o 
  -3  32   4      601.79      589.82     36.45 o 
  -2  32   4        2.16      -19.71     30.16 o 
  -1  32   4      494.93      416.62     35.78 o 
   0  32   4        9.24      -38.04     30.79 o 
   1  32   4        3.51      -20.78     32.26 o 
   2  32   4      635.95      551.19     39.25 o 
   3  32   4        0.42      -35.18     32.00 o 
   4  32   4      978.94      958.30     44.70 o 
   5  32   4        1.83       -9.62     33.32 o 
   6  32   4      605.81      564.84     41.63 o 
   7  32   4      122.14       78.71     34.17 o 
   8  32   4       65.42       97.53     38.59 o 
   9  32   4     1657.08     1656.68     58.59 o 
  10  32   4      134.68       80.62     36.64 o 
  11  32   4      985.80      923.96     47.47 o 
  12  32   4       76.68      126.46     37.67 o 
  13  32   4      510.23      538.94     55.01 o 
  14  32   4       60.30       78.95     37.49 o 
  15  32   4       50.68      -22.66     36.83 o 
  16  32   4      926.39      891.74     61.71 o 
  17  32   4      105.86       44.63     38.85 o 
  18  32   4      875.12      791.65     53.33 o 
  19  32   4      154.68      132.67     43.47 o 
  20  32   4       43.85       35.07     42.01 o 
  21  32   4      138.01      165.10     45.21 o 
  22  32   4        0.12      -43.29     42.71 o 
  23  32   4       52.52       62.92     43.64 o 
  24  32   4        0.62       64.18     55.43 o 
  25  32   4      126.80       96.71     60.57 o 
  26  32   4      429.38      447.08     66.96 o 
 -25  33   4      248.08      252.81     80.47 o 
 -24  33   4       65.99       41.00     49.95 o 
 -23  33   4        0.63       52.29     45.60 o 
 -22  33   4       32.87       38.26     42.95 o 
 -21  33   4       13.75       53.28     43.14 o 
 -20  33   4      515.29      567.27     50.48 o 
 -19  33   4      376.15      407.52     47.72 o 
 -18  33   4       14.07       36.83     39.84 o 
 -17  33   4       82.07       47.38     39.51 o 
 -16  33   4       14.72      -21.22     38.85 o 
 -15  33   4       23.19      -15.95     38.44 o 
 -14  33   4       91.58      128.28     39.98 o 
 -13  33   4       48.73       21.66     37.79 o 
 -12  33   4       25.79       18.51     37.86 o 
 -11  33   4       49.60      -38.02     36.59 o 
 -10  33   4      333.35      295.31     43.70 o 
  -9  33   4       10.86      -16.68     38.40 o 
  -8  33   4      594.89      540.28     49.86 o 
  -7  33   4      319.20      274.24     42.86 o 
  -6  33   4        2.49      -48.99     38.04 o 
  -5  33   4       23.97       -8.67     38.46 o 
  -4  33   4      145.99      116.73     40.65 o 
  -3  33   4      394.65      382.96     45.57 o 
  -2  33   4      179.92       87.24     59.48 o 
  -1  33   4       23.83       -2.64     37.66 o 
   0  33   4       92.81       89.18     38.98 o 
   1  33   4      150.62      139.01     37.02 o 
   2  33   4        4.74       -2.89     33.30 o 
   3  33   4       66.40       47.19     34.12 o 
   4  33   4       89.01       96.04     34.94 o 
   5  33   4      655.44      750.02     68.09 o 
   6  33   4       20.16      -23.51     34.84 o 
   7  33   4       43.19       25.60     34.85 o 
   8  33   4      128.01      150.15     38.22 o 
   9  33   4       43.82       75.49     37.13 o 
  10  33   4      345.23      314.53     42.15 o 
  11  33   4      122.81      129.40     38.44 o 
  12  33   4      375.71      353.52     41.73 o 
  13  33   4      150.78      135.12     44.46 o 
  14  33   4      101.08       41.95     43.13 o 
  15  33   4      534.63      522.55     47.45 o 
  16  33   4        5.03       18.29     41.80 o 
  17  33   4      556.91      430.25     47.95 o 
  18  33   4      103.18      124.87     44.21 o 
  19  33   4       59.62        8.23     44.77 o 
  20  33   4      122.53      127.19     46.81 o 
  21  33   4       47.66      -51.61     45.02 o 
  22  33   4      707.14      710.58     56.41 o 
  23  33   4       43.54        2.79     49.63 o 
  24  33   4       22.15      -18.13     58.95 o 
  25  33   4       51.82       15.43     60.82 o 
 -24  34   4      670.73      731.69     71.79 o 
 -23  34   4       10.00       14.60     53.61 o 
 -22  34   4       16.80      -19.53     45.37 o 
 -21  34   4      411.67      481.37     50.08 o 
 -20  34   4       77.49       43.65     46.64 o 
 -19  34   4      450.05      452.47     48.99 o 
 -18  34   4       69.91       23.80     40.83 o 
 -17  34   4      238.66      221.77     42.64 o 
 -16  34   4      361.90      320.04     44.06 o 
 -15  34   4       60.75      -11.72     39.08 o 
 -14  34   4      199.11      179.13     40.62 o 
 -13  34   4       79.99       48.77     39.37 o 
 -12  34   4       21.29      -26.15     37.91 o 
 -11  34   4       26.18      -39.05     39.26 o 
 -10  34   4       11.03      -38.19     38.07 o 
  -9  34   4      125.54       93.36     40.13 o 
  -8  34   4       70.01        4.80     39.94 o 
  -7  34   4      319.35      284.12     44.07 o 
  -6  34   4      136.58       78.04     50.91 o 
  -5  34   4        1.04      -14.76     41.97 o 
  -4  34   4       57.42       76.00     46.70 o 
  -3  34   4       11.42      -72.89     42.61 o 
  -2  34   4      254.03      267.12     48.90 o 
  -1  34   4        1.63      -22.63     43.43 o 
   0  34   4      287.22      237.18     45.52 o 
   1  34   4        6.94      -62.15     40.67 o 
   2  34   4      162.80      155.68     40.25 o 
   3  34   4      948.41      922.93     51.56 o 
   4  34   4       51.96       48.96     39.54 o 
   5  34   4      405.55      355.12     45.76 o 
   6  34   4      110.88      101.22     39.52 o 
   7  34   4        9.97       -4.79     39.22 o 
   8  34   4       13.05      -14.35     38.86 o 
   9  34   4       78.31       65.06     42.11 o 
  10  34   4       64.63       62.78     40.98 o 
  11  34   4      355.49      439.03     46.26 o 
  12  34   4       46.58       59.28     42.01 o 
  13  34   4        0.13      -21.52     42.89 o 
  14  34   4      139.42       92.56     44.87 o 
  15  34   4      179.12      127.11     45.77 o 
  16  34   4      823.14      701.41     50.51 o 
  17  34   4        7.46       19.91     42.32 o 
  18  34   4      180.14      235.93     48.45 o 
  19  34   4       13.21       24.28     45.76 o 
  20  34   4       37.70        1.42     48.54 o 
  21  34   4      218.82      146.63     51.61 o 
  22  34   4       72.80      135.19     51.58 o 
  23  34   4       43.68       16.56     53.36 o 
  24  34   4       91.89       76.10     60.85 o 
 -22  35   4      160.68      167.45     57.67 o 
 -21  35   4        5.73      -32.93     48.01 o 
 -20  35   4      609.68      545.84     58.74 o 
 -19  35   4      177.07      155.77     47.49 o 
 -18  35   4      219.92      166.78     43.44 o 
 -17  35   4      333.89      323.24     44.54 o 
 -16  35   4        8.82      -38.11     40.28 o 
 -15  35   4      545.46      537.84     46.47 o 
 -14  35   4        9.99      -10.93     38.79 o 
 -13  35   4     1789.93     1794.44     59.97 o 
 -12  35   4      598.92      619.55     64.84 o 
 -11  35   4        7.51      -37.90     42.07 o 
 -10  35   4      389.36      314.11     48.81 o 
  -9  35   4       17.61       36.44     42.32 o 
  -8  35   4      155.32      124.80     45.74 o 
  -7  35   4       20.55      -11.76     43.58 o 
  -6  35   4      172.50       97.49     43.95 o 
  -5  35   4      176.27      228.28     45.92 o 
  -4  35   4       41.68       73.49     46.59 o 
  -3  35   4      885.61      857.23     60.33 o 
  -2  35   4      294.42      275.68     50.38 o 
  -1  35   4      636.18      684.04     55.85 o 
   0  35   4        1.53      -70.04     41.62 o 
   1  35   4      435.59      438.24     48.19 o 
   2  35   4      403.03      383.50     48.32 o 
   3  35   4       57.24       67.23     41.90 o 
   4  35   4      452.75      339.25     46.33 o 
   5  35   4      299.87      271.10     42.24 o 
   6  35   4      549.13      517.62     48.19 o 
   7  35   4      300.41      244.48     43.91 o 
   8  35   4        7.49       27.04     40.34 o 
   9  35   4      555.65      536.99     48.58 o 
  10  35   4        7.09       41.80     41.55 o 
  11  35   4       60.72       44.40     42.98 o 
  12  35   4      109.50      172.97     46.49 o 
  13  35   4       47.65      -14.14     43.89 o 
  14  35   4       25.86      -29.75     43.80 o 
  15  35   4      100.00      140.67     46.35 o 
  16  35   4      405.82      423.26     48.59 o 
  17  35   4      212.08      265.89     46.64 o 
  18  35   4       18.62       11.12     46.41 o 
  19  35   4        2.64       30.40     46.67 o 
  20  35   4      107.25      117.66     55.35 o 
  21  35   4       11.68      -67.61     57.16 o 
  22  35   4       43.91       54.61     59.49 o 
 -21  36   4      443.62      442.46     62.54 o 
 -20  36   4        3.22       -4.88     49.10 o 
 -19  36   4      269.51      256.34     52.09 o 
 -18  36   4      119.00       95.89     42.92 o 
 -17  36   4      132.78       91.60     42.10 o 
 -16  36   4      467.87      576.74     50.31 o 
 -15  36   4      103.86       91.81     44.09 o 
 -14  36   4       84.41       56.78     42.63 o 
 -13  36   4       80.95       61.44     43.15 o 
 -12  36   4      702.78      713.05     53.49 o 
 -11  36   4      106.46       93.92     45.05 o 
 -10  36   4       67.25      -28.94     43.04 o 
  -9  36   4     1457.27     1574.55     62.56 o 
  -8  36   4      271.59      183.97     61.39 o 
  -7  36   4       68.54       65.69     45.21 o 
  -6  36   4      340.70      243.40     46.88 o 
  -5  36   4        9.72      -34.55     46.49 o 
  -4  36   4      743.85      725.11     69.21 o 
  -3  36   4      154.48      203.59     49.67 o 
  -2  36   4     1165.78     1242.57     63.77 o 
  -1  36   4       57.69       48.71     47.91 o 
   0  36   4      640.32      611.24     54.92 o 
   1  36   4      346.40      335.09     47.86 o 
   2  36   4       38.00        4.64     41.44 o 
   3  36   4      133.71       46.92     42.39 o 
   4  36   4       17.40      -18.37     41.14 o 
   5  36   4      884.88      971.22     73.79 o 
   6  36   4        1.70        1.81     42.37 o 
   7  36   4      139.95      133.10     46.27 o 
   8  36   4      706.65      645.16     49.83 o 
   9  36   4      400.55      343.22     47.41 o 
  10  36   4       75.67       84.33     42.77 o 
  11  36   4       32.76       29.10     43.00 o 
  12  36   4      868.21      824.50     56.62 o 
  13  36   4      367.52      371.05     49.51 o 
  14  36   4      202.02      216.22     48.54 o 
  15  36   4      629.72      658.21     80.74 o 
  16  36   4       10.69       -5.84     45.32 o 
  17  36   4       21.22        1.15     46.18 o 
  18  36   4        2.78       17.90     48.04 o 
  19  36   4       50.51        4.93     49.94 o 
  20  36   4       24.00        6.81     63.01 o 
  21  36   4        5.57       20.89     58.90 o 
 -19  37   4       48.62      141.37     60.47 o 
 -18  37   4        4.23       23.21     48.52 o 
 -17  37   4       25.55      -32.39     46.95 o 
 -16  37   4      132.37      163.31     45.25 o 
 -15  37   4      667.15      709.15     52.05 o 
 -14  37   4        0.56       20.00     42.53 o 
 -13  37   4      946.33     1012.22     58.22 o 
 -12  37   4      188.89      158.57     47.06 o 
 -11  37   4       41.40       24.38     44.75 o 
 -10  37   4      261.49      190.47     46.58 o 
  -9  37   4      114.99       49.86     44.72 o 
  -8  37   4     1263.75     1311.56     60.31 o 
  -7  37   4      127.54      140.81     48.52 o 
  -6  37   4      361.97      278.79     52.72 o 
  -5  37   4       98.33      113.78     49.23 o 
  -4  37   4       23.11       43.28     48.05 o 
  -3  37   4     1058.67     1027.96     82.47 o 
  -2  37   4        3.10      -41.99     42.93 o 
  -1  37   4       83.96       67.60     46.03 o 
   0  37   4        3.98      -80.37     43.13 o 
   1  37   4        7.49        4.66     41.46 o 
   2  37   4       23.65       16.11     42.55 o 
   3  37   4       57.60       20.09     42.76 o 
   4  37   4      547.14      505.04     46.58 o 
   5  37   4        3.02        8.52     44.76 o 
   6  37   4      247.46      302.16     48.74 o 
   7  37   4      326.66      306.75     49.62 o 
   8  37   4       51.04       24.21     45.63 o 
   9  37   4      891.91      967.51     72.99 o 
  10  37   4       16.49       42.40     45.13 o 
  11  37   4      258.95      240.98     46.67 o 
  12  37   4        8.67      -70.26     44.09 o 
  13  37   4       15.64       32.89     46.19 o 
  14  37   4      366.51      346.83     51.84 o 
  15  37   4       25.66      -34.33     45.62 o 
  16  37   4      939.86     1045.95     65.52 o 
  17  37   4       23.63      -17.86     53.55 o 
  18  37   4       17.80      -30.51     53.03 o 
  19  37   4      224.00      152.72     56.26 o 
 -17  38   4       12.97      -41.85     53.14 o 
 -16  38   4      414.13      398.42     67.03 o 
 -15  38   4      104.64      109.81     50.11 o 
 -14  38   4       33.19       -9.58     51.33 o 
 -13  38   4       66.53       67.95     46.52 o 
 -12  38   4      622.60      570.83     52.83 o 
 -11  38   4      221.48      196.96     47.79 o 
 -10  38   4       50.03       21.99     45.10 o 
  -9  38   4      125.66      165.28     47.57 o 
  -8  38   4       29.10       12.04     44.39 o 
  -7  38   4      420.68      554.47     51.73 o 
  -6  38   4        6.86       69.15     50.72 o 
  -5  38   4        6.92       -7.92     45.60 o 
  -4  38   4      113.60      141.21     47.55 o 
  -3  38   4      305.43      282.09     49.33 o 
  -2  38   4      531.78      499.25     53.24 o 
  -1  38   4        8.15       -2.46     45.43 o 
   0  38   4      614.80      589.68     53.63 o 
   1  38   4       38.81       11.58     45.67 o 
   2  38   4       79.51       24.18     43.98 o 
   3  38   4      602.20      457.41     46.91 o 
   4  38   4       30.15       18.09     41.72 o 
   5  38   4      357.42      457.55     51.66 o 
   6  38   4      354.63      252.12     49.79 o 
   7  38   4        5.07      -60.42     44.82 o 
   8  38   4       72.85       51.06     46.48 o 
   9  38   4        1.95      -12.99     45.69 o 
  10  38   4      359.18      264.33     50.13 o 
  11  38   4      147.74      145.97     57.98 o 
  12  38   4      674.91      647.54     58.73 o 
  13  38   4       46.14      -25.95     49.15 o 
  14  38   4      303.96      343.83     53.99 o 
  15  38   4      221.88      237.77     53.40 o 
  16  38   4        2.02       66.46     60.07 o 
  17  38   4      512.43      543.33     68.50 o 
 -14  39   4      171.33      107.08     59.89 o 
 -13  39   4       49.73       61.34     52.17 o 
 -12  39   4       83.87       34.90     52.28 o 
 -11  39   4      176.70      166.87     51.46 o 
 -10  39   4        8.66        5.35     42.80 o 
  -9  39   4        9.38       -5.58     43.34 o 
  -8  39   4       94.49       62.42     44.36 o 
  -7  39   4       52.40        7.80     45.12 o 
  -6  39   4       17.47      -92.45     46.22 o 
  -5  39   4      142.73      156.72     49.53 o 
  -4  39   4       40.45       22.92     46.36 o 
  -3  39   4      895.74      937.09     58.97 o 
  -2  39   4       28.20        8.25     46.87 o 
  -1  39   4      365.39      351.22     51.35 o 
   0  39   4       30.56       31.94     46.55 o 
   1  39   4        7.06      -11.11     46.30 o 
   2  39   4      119.32      101.97     43.40 o 
   3  39   4      160.21      186.40     44.51 o 
   4  39   4      239.66      110.72     48.31 o 
   5  39   4      140.82      116.51     47.68 o 
   6  39   4        2.76      -18.15     44.95 o 
   7  39   4       56.79       14.64     46.73 o 
   8  39   4        9.01       26.24     46.72 o 
   9  39   4      308.07      296.52     51.28 o 
  10  39   4      244.76      226.04     49.93 o 
  11  39   4       61.07       73.92     54.51 o 
  12  39   4       12.36      -10.19     52.54 o 
  13  39   4      401.62      198.82     57.65 o 
  14  39   4      242.22      296.17     64.40 o 
 -11  40   4        0.47      -61.60     58.60 o 
 -10  40   4      177.76      160.24     56.85 o 
  -9  40   4       52.37       38.85     48.50 o 
  -8  40   4      354.48      401.74     70.65 o 
  -7  40   4       17.86      -47.82     47.78 o 
  -6  40   4       42.73      -32.31     50.73 o 
  -5  40   4       18.42       18.73     50.81 o 
  -4  40   4      129.23      125.76     52.32 o 
  -3  40   4       59.48       28.60     55.94 o 
  -2  40   4      155.18       80.76     60.42 o 
  -1  40   4      167.44       89.37     48.67 o 
   0  40   4        0.28      -58.70     43.83 o 
   1  40   4      116.39      100.78     45.77 o 
   2  40   4      142.99       61.25     46.02 o 
   3  40   4      778.83      839.57     57.97 o 
   4  40   4      307.28      234.82     49.59 o 
   5  40   4       16.49        7.92     46.65 o 
   6  40   4        8.10      -64.13     49.25 o 
   7  40   4      404.47      288.39     55.48 o 
   8  40   4       33.23        4.13     50.02 o 
   9  40   4        7.15        7.09     50.72 o 
  10  40   4      686.07      714.89     60.64 o 
  11  40   4        3.92       67.35     54.84 o 
  -7  41   4      438.91      398.59     64.78 o 
  -6  41   4      222.11      294.77     58.64 o 
  -5  41   4       36.97      112.02     58.95 o 
  -4  41   4      178.33       81.14     59.23 o 
  -3  41   4        0.54       44.92     58.61 o 
  -2  41   4      190.75      165.46     67.83 o 
  -1  41   4       17.69       58.82     49.09 o 
   0  41   4       76.92       77.97     48.49 o 
   1  41   4        5.57      -45.64     51.24 o 
   2  41   4      114.11      185.02     55.15 o 
   3  41   4       15.11       37.64     50.81 o 
   4  41   4       18.64       50.78     50.99 o 
   5  41   4      166.13      152.40     52.55 o 
   6  41   4        7.28       34.42     51.18 o 
   7  41   4       13.37        4.77     52.92 o 
   0   1   5     2909.97     2960.63     32.76 o 
   1   1   5        6.54       -4.14     10.91 o 
  -1   2   5     1624.77     1606.26     25.89 o 
   0   2   5      102.80      109.89     11.90 o 
   1   2   5     3370.16     3431.99     37.55 o 
   2   2   5      126.10       92.57     10.88 o 
  -2   3   5      123.91      110.44     14.15 o 
  -1   3   5       75.58       63.27     13.08 o 
   0   3   5     2786.25     2824.92     34.83 o 
   1   3   5      631.04      700.31     17.59 o 
   2   3   5       53.48       50.20     11.86 o 
   3   3   5        0.72       -5.96     11.64 o 
  -3   4   5      719.94      748.43     19.12 o 
  -2   4   5     1167.26     1228.25     31.53 o 
  -1   4   5      151.63      132.98     16.34 o 
   0   4   5     1617.84     1766.55     30.07 o 
   1   4   5      207.26      219.76     14.13 o 
   2   4   5       90.74       82.25     10.80 o 
   3   4   5      382.94      393.88     15.54 o 
   4   4   5       15.80      -13.77     12.08 o 
  -4   5   5     1054.36     1076.10     23.39 o 
  -3   5   5     3813.86     3944.26     40.19 o 
  -2   5   5      216.24      202.10     17.51 o 
  -1   5   5     1445.99     1509.91     28.69 o 
   0   5   5      146.75      152.75     16.36 o 
   1   5   5     1417.83     1466.31     24.18 o 
   2   5   5     1153.08     1212.78     21.98 o 
   3   5   5        8.02        8.44     11.68 o 
   4   5   5     1618.72     1701.50     24.51 o 
   5   5   5       42.05       25.67     12.11 o 
  -5   6   5     1386.22     1449.98     30.34 o 
  -4   6   5       62.62       51.89     11.95 o 
  -3   6   5      179.75      236.88     16.39 o 
  -2   6   5       62.31       17.57     13.72 o 
  -1   6   5      653.49      676.05     23.03 o 
   0   6   5     2303.17     2347.52     35.55 o 
   1   6   5      213.19      199.44     14.28 o 
   2   6   5      890.97      893.76     19.84 o 
   3   6   5      221.69      247.05     14.44 o 
   4   6   5      425.36      421.46     16.01 o 
   5   6   5     1101.02     1127.98     21.47 o 
   6   6   5      116.22      124.31     14.16 o 
  -6   7   5     2026.61     2085.01     30.09 o 
  -5   7   5      464.63      493.87     18.58 o 
  -4   7   5      493.74      531.21     17.87 o 
  -3   7   5     1118.32     1185.34     26.14 o 
  -2   7   5      491.75      566.39     22.74 o 
  -1   7   5     4260.12     4290.25     47.61 o 
   0   7   5      101.10       82.22     13.28 o 
   1   7   5     2677.89     2668.77     32.33 o 
   2   7   5      985.53      985.21     21.74 o 
   3   7   5       78.74       81.06     13.78 o 
   4   7   5     1752.75     1843.90     26.86 o 
   5   7   5       12.90        4.11     10.39 o 
   6   7   5     4347.00     4394.25     43.83 o 
   7   7   5      510.58      546.31     19.94 o 
  -7   8   5     3881.58     3850.85     42.16 o 
  -6   8   5      429.70      436.57     18.57 o 
  -5   8   5     1447.19     1456.06     34.42 o 
  -4   8   5      261.57      261.27     16.35 o 
  -3   8   5       35.42       18.34     13.84 o 
  -2   8   5     1056.64     1106.75     23.34 o 
  -1   8   5       22.75       12.48     15.52 o 
   0   8   5      599.30      618.40     18.09 o 
   1   8   5       87.17       66.08     13.87 o 
   2   8   5       72.76       81.10     13.97 o 
   3   8   5      656.74      662.37     18.78 o 
   4   8   5        8.55       -7.50     13.47 o 
   5   8   5     2219.21     2248.32     29.32 o 
   6   8   5      105.79       90.94     15.09 o 
   7   8   5     2665.47     2624.89     34.19 o 
   8   8   5      588.17      611.65     20.40 o 
  -8   9   5       27.75        3.86     15.27 o 
  -7   9   5      513.46      546.85     26.02 o 
  -6   9   5     1026.09     1057.46     24.03 o 
  -5   9   5      127.03      122.78     15.72 o 
  -4   9   5      422.84      396.66     19.50 o 
  -3   9   5        1.52       -6.46     13.89 o 
  -2   9   5      235.48      232.62     15.92 o 
  -1   9   5       34.73       38.94     14.07 o 
   0   9   5     1584.42     1630.05     27.76 o 
   1   9   5        7.50      -12.47     13.66 o 
   2   9   5       96.42       25.16     12.23 o 
   3   9   5       15.57      -17.78     13.58 o 
   4   9   5       98.16       79.54     14.26 o 
   5   9   5      728.69      710.81     19.97 o 
   6   9   5      930.68      939.75     21.56 o 
   7   9   5       85.04       99.49     15.62 o 
   8   9   5        5.48      -10.92     14.96 o 
   9   9   5      459.84      457.15     20.11 o 
  -9  10   5       48.21       23.58     16.40 o 
  -8  10   5     1254.70     1321.01     29.12 o 
  -7  10   5       17.67       17.67     15.41 o 
  -6  10   5      576.78      573.67     21.19 o 
  -5  10   5      113.27      128.00     18.26 o 
  -4  10   5      732.69      712.00     21.71 o 
  -3  10   5      357.92      412.60     18.41 o 
  -2  10   5      352.47      358.71     15.18 o 
  -1  10   5     1482.50     1537.25     24.23 o 
   0  10   5      841.93      834.37     20.23 o 
   1  10   5     1045.49     1102.94     27.42 o 
   2  10   5       75.36       55.71     14.96 o 
   3  10   5       25.78       22.45     14.64 o 
   4  10   5      163.20      178.44     16.21 o 
   5  10   5      596.55      640.74     19.89 o 
   6  10   5     1567.60     1603.96     27.68 o 
   7  10   5      167.61      158.02     16.47 o 
   8  10   5      540.91      517.95     21.63 o 
   9  10   5        3.42       13.52     16.03 o 
  10  10   5      169.23      182.82     16.45 o 
 -10  11   5     1023.90     1013.07     23.70 o 
  -9  11   5      849.99      821.01     23.92 o 
  -8  11   5      389.78      391.57     19.92 o 
  -7  11   5      765.89      737.68     22.94 o 
  -6  11   5      300.75      311.01     19.05 o 
  -5  11   5     1376.90     1402.40     28.77 o 
  -4  11   5      994.32     1026.07     27.37 o 
  -3  11   5       20.03       11.82     13.43 o 
  -2  11   5      861.93      936.62     22.09 o 
  -1  11   5        0.33      -11.46     12.39 o 
   0  11   5     1229.14     1278.23     20.92 o 
   1  11   5       64.74       43.06     13.92 o 
   2  11   5      599.74      599.34     21.42 o 
   3  11   5      225.35      212.15     17.16 o 
   4  11   5       45.22       41.01     15.66 o 
   5  11   5      859.77      888.21     23.36 o 
   6  11   5      206.17      194.52     17.26 o 
   7  11   5      590.75      562.84     20.40 o 
   8  11   5       95.34       83.63     16.93 o 
   9  11   5      428.94      390.15     18.42 o 
  10  11   5     1123.09     1129.68     24.49 o 
  11  11   5       98.73       75.40     16.01 o 
 -11  12   5     1206.28     1302.20     26.96 o 
 -10  12   5      313.55      300.55     18.27 o 
  -9  12   5       18.73       21.64     15.17 o 
  -8  12   5     2466.00     2431.42     33.90 o 
  -7  12   5       54.89       28.19     14.91 o 
  -6  12   5      822.27      793.97     23.24 o 
  -5  12   5      642.05      662.00     20.24 o 
  -4  12   5      375.16      380.55     17.80 o 
  -3  12   5     1343.19     1402.55     26.49 o 
  -2  12   5      842.17      860.10     21.00 o 
  -1  12   5     4961.78     5023.58     47.06 o 
   0  12   5      142.45      130.12     13.80 o 
   1  12   5     1143.01     1181.86     21.92 o 
   2  12   5      313.49      326.24     15.16 o 
   3  12   5       95.01       96.21     13.74 o 
   4  12   5     1697.08     1692.30     26.22 o 
   5  12   5        7.10       -1.02     14.94 o 
   6  12   5     1621.30     1715.40     30.79 o 
   7  12   5       14.64        6.82     14.57 o 
   8  12   5     1662.93     1722.62     27.88 o 
   9  12   5      756.41      823.59     21.95 o 
  10  12   5       19.15      -24.04     13.89 o 
  11  12   5     3051.20     3156.18     39.03 o 
  12  12   5      187.84      228.24     18.62 o 
 -12  13   5     1269.80     1329.27     28.18 o 
 -11  13   5      281.97      292.84     20.28 o 
 -10  13   5      143.74      139.11     17.31 o 
  -9  13   5      443.73      493.48     20.16 o 
  -8  13   5        5.23        6.15     15.15 o 
  -7  13   5      840.38      800.26     22.43 o 
  -6  13   5      206.66      198.63     17.25 o 
  -5  13   5      836.72      870.94     23.98 o 
  -4  13   5      529.10      519.36     19.76 o 
  -3  13   5       54.79       19.75     15.29 o 
  -2  13   5     1927.91     1958.20     29.89 o 
  -1  13   5       53.16       44.48     14.04 o 
   0  13   5     2001.84     2071.14     29.17 o 
   1  13   5      333.21      348.93     16.11 o 
   2  13   5      756.52      786.77     19.58 o 
   3  13   5      320.04      328.14     16.03 o 
   4  13   5      150.91      165.71     13.98 o 
   5  13   5      875.69      903.73     23.09 o 
   6  13   5      100.97       81.18     14.90 o 
   7  13   5      895.69      910.41     20.68 o 
   8  13   5      499.15      498.51     17.80 o 
   9  13   5      158.04      169.54     15.93 o 
  10  13   5     1858.60     1931.71     36.83 o 
  11  13   5      603.26      600.82     21.39 o 
  12  13   5     2457.21     2459.37     35.86 o 
  13  13   5        8.75       19.25     17.88 o 
 -13  14   5      688.99      657.35     25.84 o 
 -12  14   5       64.31       78.00     18.30 o 
 -11  14   5      145.65      125.39     20.23 o 
 -10  14   5       15.86       -3.68     16.56 o 
  -9  14   5      186.88      187.02     18.04 o 
  -8  14   5     1213.40     1215.55     26.74 o 
  -7  14   5       97.66       85.80     17.36 o 
  -6  14   5      222.56      198.73     18.22 o 
  -5  14   5       23.77        3.16     16.30 o 
  -4  14   5      625.04      660.72     22.16 o 
  -3  14   5     1243.43     1291.08     27.66 o 
  -2  14   5       90.27       97.19     15.84 o 
  -1  14   5      504.18      529.65     18.52 o 
   0  14   5        2.48       -0.68     13.93 o 
   1  14   5      366.79      363.79     17.07 o 
   2  14   5       14.68        3.76     14.05 o 
   3  14   5      212.57      185.13     15.78 o 
   4  14   5      335.84      357.01     17.35 o 
   5  14   5       75.46       47.32     13.72 o 
   6  14   5     2450.80     2459.38     31.29 o 
   7  14   5       61.17       46.11     14.51 o 
   8  14   5      203.77      183.84     17.67 o 
   9  14   5     1782.53     1768.16     27.95 o 
  10  14   5      174.82      145.34     16.90 o 
  11  14   5     2147.46     2229.20     34.63 o 
  12  14   5       56.90       45.73     18.97 o 
  13  14   5      475.33      506.25     23.41 o 
  14  14   5       87.94       81.25     20.32 o 
 -14  15   5      272.62      325.73     23.20 o 
 -13  15   5     1108.07     1118.58     30.27 o 
 -12  15   5      463.37      475.52     23.67 o 
 -11  15   5       11.49       13.77     18.14 o 
 -10  15   5      104.57       98.33     18.81 o 
  -9  15   5       41.31       20.67     17.11 o 
  -8  15   5      378.39      385.14     20.58 o 
  -7  15   5      350.58      366.97     20.77 o 
  -6  15   5      648.92      630.73     22.95 o 
  -5  15   5      290.80      250.89     19.06 o 
  -4  15   5       59.13       58.82     17.42 o 
  -3  15   5       70.72       97.53     16.98 o 
  -2  15   5      506.34      524.83     19.77 o 
  -1  15   5      516.01      576.39     19.87 o 
   0  15   5       66.64       71.64     15.41 o 
   1  15   5        2.19      -11.26     14.65 o 
   2  15   5      221.28      179.70     16.60 o 
   3  15   5      596.11      600.97     19.74 o 
   4  15   5        9.06        3.21     14.51 o 
   5  15   5      334.51      341.13     18.82 o 
   6  15   5     1269.19     1261.74     25.17 o 
   7  15   5      880.32      932.14     22.03 o 
   8  15   5      149.17      113.96     16.04 o 
   9  15   5       28.49      -12.07     15.19 o 
  10  15   5      549.29      612.30     20.57 o 
  11  15   5      140.85       76.71     19.02 o 
  12  15   5      973.92     1014.11     28.13 o 
  13  15   5       68.04       29.25     20.00 o 
  14  15   5        5.29      -20.44     19.94 o 
  15  15   5       27.71       18.48     20.91 o 
 -15  16   5       23.78      -21.05     20.93 o 
 -14  16   5     1005.62     1046.89     31.62 o 
 -13  16   5        7.82       21.75     19.98 o 
 -12  16   5     1286.55     1285.08     31.73 o 
 -11  16   5      157.20      167.34     21.16 o 
 -10  16   5      479.65      471.21     27.38 o 
  -9  16   5     1124.45     1171.10     28.91 o 
  -8  16   5       66.06       56.90     18.37 o 
  -7  16   5      447.38      449.02     22.60 o 
  -6  16   5       47.38       73.81     18.52 o 
  -5  16   5      955.69      932.21     25.80 o 
  -4  16   5      193.27      184.06     20.92 o 
  -3  16   5      155.39      119.78     17.75 o 
  -2  16   5      139.62      128.24     17.61 o 
  -1  16   5      120.26      116.13     17.10 o 
   0  16   5      733.96      762.47     21.77 o 
   1  16   5        2.12       -2.32     15.19 o 
   2  16   5      261.80      261.49     17.99 o 
   3  16   5      802.29      791.69     22.36 o 
   4  16   5     2109.47     2127.12     32.12 o 
   5  16   5     1230.95     1246.43     25.58 o 
   6  16   5       10.49       10.82     15.53 o 
   7  16   5      397.96      398.53     19.90 o 
   8  16   5       22.57       -1.16     15.75 o 
   9  16   5        2.05      -29.95     15.51 o 
  10  16   5        6.53      -32.15     16.07 o 
  11  16   5      683.07      682.40     24.60 o 
  12  16   5      517.44      497.52     24.16 o 
  13  16   5      507.76      539.61     24.73 o 
  14  16   5      121.17      149.66     22.30 o 
  15  16   5       48.18       42.38     21.50 o 
  16  16   5      134.59      101.42     23.39 o 
 -16  17   5      126.63       99.84     23.83 o 
 -15  17   5      126.20      127.60     22.72 o 
 -14  17   5       34.30       -7.99     21.11 o 
 -13  17   5     2509.76     2536.51     42.76 o 
 -12  17   5       47.56       24.04     20.36 o 
 -11  17   5      229.99      217.24     22.01 o 
 -10  17   5      495.25      477.08     23.62 o 
  -9  17   5       34.25       26.75     21.19 o 
  -8  17   5     2051.41     2037.28     37.24 o 
  -7  17   5        5.01       -0.96     18.49 o 
  -6  17   5     3019.23     3104.55     54.79 o 
  -5  17   5       19.95       44.41     18.44 o 
  -4  17   5      162.59      173.83     19.75 o 
  -3  17   5      639.75      634.81     22.61 o 
  -2  17   5       64.91       52.56     17.62 o 
  -1  17   5      731.05      789.52     23.88 o 
   0  17   5       13.62        9.52     16.83 o 
   1  17   5      887.78      948.76     24.22 o 
   2  17   5       68.75       23.97     16.91 o 
   3  17   5      940.24      918.74     28.44 o 
   4  17   5     2106.53     2153.62     34.45 o 
   5  17   5       35.41       47.45     16.71 o 
   6  17   5     2700.46     2794.51     37.62 o 
   7  17   5      152.44      124.43     18.02 o 
   8  17   5       79.87       67.40     18.12 o 
   9  17   5     1176.72     1212.77     27.43 o 
  10  17   5       16.62       11.31     17.70 o 
  11  17   5      908.76      930.46     26.75 o 
  12  17   5        7.62      -14.53     18.94 o 
  13  17   5      101.75       64.29     20.04 o 
  14  17   5        7.25      -12.42     20.52 o 
  15  17   5       28.83       24.00     21.54 o 
  16  17   5      900.79      868.13     31.04 o 
  17  17   5       80.31       51.91     24.37 o 
 -17  18   5      615.21      662.44     30.91 o 
 -16  18   5      266.50      287.28     26.16 o 
 -15  18   5       16.48      -33.65     21.83 o 
 -14  18   5      295.52      262.15     24.76 o 
 -13  18   5       81.04       37.27     21.83 o 
 -12  18   5      293.83      310.55     24.95 o 
 -11  18   5      214.62      195.81     22.28 o 
 -10  18   5      483.61      506.96     25.08 o 
  -9  18   5     1733.97     1791.29     39.31 o 
  -8  18   5      221.05      193.70     22.33 o 
  -7  18   5     1636.50     1650.27     36.36 o 
  -6  18   5      137.38       93.35     20.29 o 
  -5  18   5     1171.43     1189.57     29.74 o 
  -4  18   5      977.01      999.72     27.04 o 
  -3  18   5      262.31      225.72     20.29 o 
  -2  18   5     1116.55     1073.48     29.60 o 
  -1  18   5      115.20       85.98     18.44 o 
   0  18   5     2479.88     2448.44     37.46 o 
   1  18   5      131.89      132.14     18.99 o 
   2  18   5       49.55       38.96     18.08 o 
   3  18   5      850.01      913.57     25.29 o 
   4  18   5     1721.84     1745.92     31.99 o 
   5  18   5     2301.98     2368.09     36.29 o 
   6  18   5      242.57      214.17     19.18 o 
   7  18   5      684.76      707.10     23.76 o 
   8  18   5       60.97       29.28     19.03 o 
   9  18   5        3.56       -5.86     18.65 o 
  10  18   5      644.72      673.41     24.79 o 
  11  18   5       46.79       31.46     19.97 o 
  12  18   5      836.17      869.54     30.45 o 
  13  18   5      468.90      491.35     25.71 o 
  14  18   5      283.85      250.91     22.95 o 
  15  18   5      810.00      832.41     36.11 o 
  16  18   5      137.95      112.92     23.75 o 
  17  18   5      958.80     1035.69     33.41 o 
  18  18   5       46.37      -32.04     25.51 o 
 -18  19   5     2009.24     2065.87     51.49 o 
 -17  19   5       20.23      -19.97     24.73 o 
 -16  19   5       15.92       12.26     23.81 o 
 -15  19   5      503.91      518.43     28.25 o 
 -14  19   5       73.16       88.46     23.65 o 
 -13  19   5      358.70      351.30     31.06 o 
 -12  19   5      478.62      514.87     28.05 o 
 -11  19   5      154.83      142.02     23.82 o 
 -10  19   5       18.10       21.44     21.62 o 
  -9  19   5        5.77       20.36     21.02 o 
  -8  19   5      391.09      444.43     25.48 o 
  -7  19   5       91.14       71.57     20.81 o 
  -6  19   5      982.78      984.84     35.84 o 
  -5  19   5      547.66      557.84     24.96 o 
  -4  19   5      168.48      190.83     20.85 o 
  -3  19   5      317.23      293.55     21.40 o 
  -2  19   5       27.47       21.65     18.38 o 
  -1  19   5     1549.87     1569.08     34.44 o 
   0  19   5       43.44       19.64     18.16 o 
   1  19   5       30.52       28.48     18.85 o 
   2  19   5      107.19      123.45     19.43 o 
   3  19   5      117.08      110.62     19.45 o 
   4  19   5     3707.75     3611.12     51.96 o 
   5  19   5       77.69       47.56     18.63 o 
   6  19   5     1340.71     1397.64     31.39 o 
   7  19   5       22.30      -30.35     20.13 o 
   8  19   5       65.06       56.05     19.84 o 
   9  19   5     1089.72     1085.66     29.06 o 
  10  19   5       41.71       27.71     20.18 o 
  11  19   5      974.26      973.28     29.30 o 
  12  19   5       10.18      -14.75     20.63 o 
  13  19   5      883.97      961.27     29.48 o 
  14  19   5      799.71      836.88     29.83 o 
  15  19   5        8.61      -37.82     22.18 o 
  16  19   5     1547.07     1702.24     53.76 o 
  17  19   5      347.08      321.82     27.53 o 
  18  19   5      380.99      381.09     33.84 o 
  19  19   5       95.12       58.00     32.54 o 
 -19  20   5      244.62      215.60     35.95 o 
 -18  20   5      204.51      157.62     34.67 o 
 -17  20   5        8.65      -40.27     30.67 o 
 -16  20   5      135.13      115.59     28.65 o 
 -15  20   5      476.03      527.08     28.79 o 
 -14  20   5     1201.62     1170.38     34.57 o 
 -13  20   5      467.02      424.36     27.39 o 
 -12  20   5       86.95       96.65     24.00 o 
 -11  20   5       66.35       40.03     22.14 o 
 -10  20   5       59.05       34.28     22.58 o 
  -9  20   5       55.97       57.83     22.28 o 
  -8  20   5        3.59       -2.65     21.56 o 
  -7  20   5      728.05      857.06     28.46 o 
  -6  20   5      555.63      553.18     25.86 o 
  -5  20   5     1424.10     1541.22     33.10 o 
  -4  20   5      158.64      158.78     21.17 o 
  -3  20   5      306.14      329.48     27.01 o 
  -2  20   5      661.18      674.25     25.03 o 
  -1  20   5       47.30       20.50     19.20 o 
   0  20   5     1228.60     1192.43     30.21 o 
   1  20   5      114.27       73.32     20.26 o 
   2  20   5      875.13      811.83     26.95 o 
   3  20   5      866.66      901.96     31.45 o 
   4  20   5      240.46      242.22     21.66 o 
   5  20   5      447.40      521.09     24.79 o 
   6  20   5      216.10      180.57     21.56 o 
   7  20   5      688.18      697.56     27.38 o 
   8  20   5       20.71       12.69     20.60 o 
   9  20   5       46.29       27.34     20.28 o 
  10  20   5      485.81      516.68     25.31 o 
  11  20   5       40.93       49.21     23.00 o 
  12  20   5      848.74      852.76     29.52 o 
  13  20   5       84.73       78.91     22.88 o 
  14  20   5       47.64       80.72     22.59 o 
  15  20   5      981.57      990.10     31.23 o 
  16  20   5      235.99      257.92     34.43 o 
  17  20   5      442.75      407.77     32.17 o 
  18  20   5      198.76      202.82     33.63 o 
  19  20   5      828.12      928.93     42.75 o 
  20  20   5      657.97      700.12     51.24 o 
 -20  21   5        1.61      -25.87     32.37 o 
 -19  21   5      200.20      243.17     36.95 o 
 -18  21   5       87.62       59.74     34.51 o 
 -17  21   5       55.17       51.80     31.45 o 
 -16  21   5      448.05      510.17     35.65 o 
 -15  21   5      143.32      144.66     27.85 o 
 -14  21   5      256.03      215.34     26.13 o 
 -13  21   5      391.49      395.02     27.46 o 
 -12  21   5      234.47      225.38     25.51 o 
 -11  21   5       33.73       -3.18     23.31 o 
 -10  21   5       35.73       28.74     23.35 o 
  -9  21   5      753.34      750.66     29.95 o 
  -8  21   5     1894.25     1906.84     39.50 o 
  -7  21   5       13.54        5.90     20.91 o 
  -6  21   5        5.35        9.83     21.18 o 
  -5  21   5      305.43      266.90     22.95 o 
  -4  21   5      136.76       98.86     21.31 o 
  -3  21   5        6.75       -7.09     20.43 o 
  -2  21   5      108.12       95.01     21.13 o 
  -1  21   5     1017.00     1045.23     33.24 o 
   0  21   5      307.91      295.71     23.40 o 
   1  21   5      207.57      164.25     22.09 o 
   2  21   5       80.70       89.33     21.62 o 
   3  21   5      222.32      208.81     22.61 o 
   4  21   5     1070.93     1135.79     30.59 o 
   5  21   5      888.49      887.85     28.70 o 
   6  21   5      283.61      267.64     23.50 o 
   7  21   5       43.97       50.58     24.32 o 
   8  21   5        0.70      -40.44     20.99 o 
   9  21   5       15.95       -5.50     21.30 o 
  10  21   5      280.55      296.59     25.13 o 
  11  21   5     1259.05     1273.58     35.83 o 
  12  21   5      322.57      332.58     25.50 o 
  13  21   5      336.21      344.08     26.46 o 
  14  21   5       12.09      -18.54     23.19 o 
  15  21   5     1027.74     1016.87     36.18 o 
  16  21   5      675.94      750.54     35.90 o 
  17  21   5      362.77      440.92     37.74 o 
  18  21   5     1314.86     1402.52     45.41 o 
  19  21   5      555.11      570.72     39.16 o 
  20  21   5      582.54      564.27     39.34 o 
  21  21   5      657.35      693.04     40.98 o 
 -21  22   5       77.75       61.51     34.75 o 
 -20  22   5      103.38       27.37     33.99 o 
 -19  22   5       13.08        6.65     34.62 o 
 -18  22   5      685.77      696.51     41.67 o 
 -17  22   5       86.36       96.00     32.76 o 
 -16  22   5       10.26      -31.63     31.22 o 
 -15  22   5      454.35      566.33     39.28 o 
 -14  22   5        5.48      -14.03     29.31 o 
 -13  22   5      228.36      179.94     27.54 o 
 -12  22   5       18.98       -3.09     23.96 o 
 -11  22   5      628.15      613.02     29.91 o 
 -10  22   5       51.89       64.15     24.16 o 
  -9  22   5        8.30        7.80     22.83 o 
  -8  22   5     1710.53     1782.68     37.05 o 
  -7  22   5       69.72       23.58     22.08 o 
  -6  22   5      586.97      598.96     27.86 o 
  -5  22   5      174.33      142.93     23.21 o 
  -4  22   5      487.16      487.09     26.47 o 
  -3  22   5     1824.52     1771.78     37.39 o 
  -2  22   5       42.61       19.16     22.08 o 
  -1  22   5     1079.75     1133.24     38.78 o 
   0  22   5        5.96       -1.63     20.95 o 
   1  22   5       50.87       67.23     21.60 o 
   2  22   5       38.02       11.00     21.11 o 
   3  22   5      311.18      291.77     24.16 o 
   4  22   5      432.69      504.82     28.15 o 
   5  22   5       14.26       24.43     21.03 o 
   6  22   5       10.38        2.54     21.53 o 
   7  22   5      364.59      372.30     25.79 o 
   8  22   5        0.00      -29.02     21.95 o 
   9  22   5      233.96      222.91     25.04 o 
  10  22   5       42.54       37.38     23.33 o 
  11  22   5       72.52       51.31     26.29 o 
  12  22   5      196.77      168.96     27.94 o 
  13  22   5       98.85       70.23     27.18 o 
  14  22   5       61.49       61.45     31.18 o 
  15  22   5       16.50      -33.48     31.09 o 
  16  22   5      413.63      457.16     36.61 o 
  17  22   5      810.37      863.32     40.15 o 
  18  22   5      226.53      211.74     34.08 o 
  19  22   5       29.60       42.91     33.27 o 
  20  22   5        1.67      -31.53     33.42 o 
  21  22   5      224.67      182.95     36.94 o 
  22  22   5       64.80       36.79     36.95 o 
 -22  23   5      271.89      378.09     40.91 o 
 -21  23   5      194.94      148.41     36.42 o 
 -20  23   5      112.08       70.68     36.36 o 
 -19  23   5     1433.84     1329.01     49.86 o 
 -18  23   5      150.23      163.66     37.31 o 
 -17  23   5       41.69        9.00     32.47 o 
 -16  23   5      309.05      289.58     35.71 o 
 -15  23   5      166.32      155.34     34.18 o 
 -14  23   5      639.88      655.66     38.85 o 
 -13  23   5        0.20        4.35     29.06 o 
 -12  23   5      810.08      860.38     39.60 o 
 -11  23   5      137.84      130.66     26.25 o 
 -10  23   5      762.68      697.03     35.73 o 
  -9  23   5      476.78      545.31     32.17 o 
  -8  23   5       47.43       10.88     22.46 o 
  -7  23   5       25.46       16.50     22.92 o 
  -6  23   5       39.18       25.75     23.14 o 
  -5  23   5      700.62      686.22     29.30 o 
  -4  23   5      793.69      783.88     30.16 o 
  -3  23   5       18.53       21.74     31.53 o 
  -2  23   5     2201.56     2227.33     47.45 o 
  -1  23   5       31.38       15.33     22.35 o 
   0  23   5      786.57      772.75     29.37 o 
   1  23   5       61.67        9.55     22.00 o 
   2  23   5      202.02      235.92     24.34 o 
   3  23   5       12.95       28.90     22.59 o 
   4  23   5      101.35       58.62     22.94 o 
   5  23   5      414.01      424.46     26.64 o 
   6  23   5       24.53        7.41     22.81 o 
   7  23   5      360.67      378.83     26.50 o 
   8  23   5       77.87       48.57     23.81 o 
   9  23   5       94.37       82.78     24.20 o 
  10  23   5      359.61      422.57     37.37 o 
  11  23   5       93.98       41.25     28.15 o 
  12  23   5      222.06      216.82     35.17 o 
  13  23   5      370.62      440.00     39.02 o 
  14  23   5      650.47      644.91     42.45 o 
  15  23   5       34.02       -7.67     34.95 o 
  16  23   5       10.90       39.40     34.45 o 
  17  23   5      640.98      642.62     40.47 o 
  18  23   5       20.62       21.19     33.49 o 
  19  23   5      103.26      138.28     35.38 o 
  20  23   5       14.10       -2.04     35.04 o 
  21  23   5      353.39      402.74     44.55 o 
  22  23   5      261.43      261.54     42.82 o 
  23  23   5      101.12      123.38     40.63 o 
 -23  24   5      280.98      296.13     45.92 o 
 -22  24   5      521.75      518.13     46.13 o 
 -21  24   5       19.85      -23.85     35.53 o 
 -20  24   5      462.04      452.78     42.13 o 
 -19  24   5      144.69      115.61     36.88 o 
 -18  24   5      398.11      389.77     40.84 o 
 -17  24   5       84.39       89.43     34.22 o 
 -16  24   5       91.10       60.43     33.71 o 
 -15  24   5      605.16      629.68     39.42 o 
 -14  24   5        6.26      -34.91     31.28 o 
 -13  24   5     1670.40     1790.08     64.96 o 
 -12  24   5       17.40       16.93     32.29 o 
 -11  24   5      549.46      561.38     35.01 o 
 -10  24   5      272.04      294.63     31.94 o 
  -9  24   5       23.42       -9.15     24.25 o 
  -8  24   5     1365.59     1345.24     38.26 o 
  -7  24   5       15.01       16.07     23.35 o 
  -6  24   5      629.52      623.41     29.75 o 
  -5  24   5       78.89       63.56     24.20 o 
  -4  24   5      237.39      198.25     25.18 o 
  -3  24   5      764.97      806.84     30.82 o 
  -2  24   5        7.96       14.41     23.67 o 
  -1  24   5     1814.92     1888.28     40.25 o 
   0  24   5      105.90      118.22     23.74 o 
   1  24   5      884.65      889.95     31.41 o 
   2  24   5      623.18      596.91     28.65 o 
   3  24   5       53.02       27.68     23.27 o 
   4  24   5      957.43      950.01     47.44 o 
   5  24   5       10.17      -35.21     23.04 o 
   6  24   5     1165.81     1194.22     38.45 o 
   7  24   5      422.54      448.69     28.10 o 
   8  24   5       53.08       56.64     24.23 o 
   9  24   5      803.00      827.39     33.71 o 
  10  24   5       44.52       78.05     32.59 o 
  11  24   5      215.44      179.28     35.94 o 
  12  24   5        1.40      -30.48     34.79 o 
  13  24   5      309.02      330.78     41.40 o 
  14  24   5       64.36      115.68     36.23 o 
  15  24   5       61.67      123.17     36.31 o 
  16  24   5      104.69       76.32     39.31 o 
  17  24   5      105.05       44.83     37.13 o 
  18  24   5       14.15       22.65     35.50 o 
  19  24   5       10.85       -6.51     34.38 o 
  20  24   5      384.05      422.09     39.45 o 
  21  24   5      384.09      448.65     44.61 o 
  22  24   5        3.89      -31.31     39.31 o 
  23  24   5      420.15      408.04     45.17 o 
  24  24   5      152.78      137.18     42.44 o 
 -24  25   5       47.41      100.35     44.85 o 
 -23  25   5       60.30        0.82     40.47 o 
 -22  25   5      112.65       66.21     41.93 o 
 -21  25   5      217.18      129.83     39.83 o 
 -20  25   5       77.27      114.29     40.16 o 
 -19  25   5      215.95      208.53     39.31 o 
 -18  25   5        0.93      -33.21     33.86 o 
 -17  25   5       53.61       -7.81     33.31 o 
 -16  25   5      112.20       52.84     33.69 o 
 -15  25   5       29.31       16.40     33.01 o 
 -14  25   5      707.47      768.96     42.24 o 
 -13  25   5       14.36       25.06     33.63 o 
 -12  25   5      541.27      580.96     37.83 o 
 -11  25   5       43.44        3.65     33.44 o 
 -10  25   5       10.91        3.58     30.47 o 
  -9  25   5      311.36      265.11     32.37 o 
  -8  25   5       38.93       35.27     27.54 o 
  -7  25   5      743.82      680.06     33.68 o 
  -6  25   5       20.65      -20.15     26.37 o 
  -5  25   5      456.85      479.74     28.91 o 
  -4  25   5      333.48      296.29     27.48 o 
  -3  25   5       64.83       54.07     24.86 o 
  -2  25   5     1050.28     1124.72     36.36 o 
  -1  25   5      413.89      453.43     28.98 o 
   0  25   5     1328.47     1341.17     36.12 o 
   1  25   5      179.56      149.76     25.31 o 
   2  25   5      882.24      929.00     33.69 o 
   3  25   5     1464.31     1396.51     36.66 o 
   4  25   5      127.76      119.18     25.12 o 
   5  25   5      294.71      287.95     28.25 o
[truncated: 85,552 more chars]
